# Supplementary material for: Genomic insights of Salmonella isolated from dry fermented sausage production chains in Spain and France
Source: Sci Rep. 2024 May 22;14:11660. doi: 10.1038/s41598-024-62141-9 (PMC11111747; doi:10.1038/s41598-024-62141-9)
Supplement: Supplementary file 2 — Supplementary Table S1. [file 41598_2024_62141_MOESM2_ESM.xlsx]

## Sheet: Summary
STRAIN	Collection	Serovar	Sampling context	Matrix	Place	Region	Country	Collection_year	Collection_month
2011LSAL04899	ANSES	S. Derby	Surveillance	Fermented sausage	Not specified	Grand Est	France	2011	August
2014LSAL00262	ANSES	S. Typhimurium	Surveillance	Pig carcass	Slaughter	Nouvelle Aquitaine	France	2013	November
2014LSAL00717	ANSES	S. Derby	Surveillance	Pig carcass	Slaughter	Occitanie	France	2014	February
2014LSAL00762	ANSES	S. Derby	Surveillance	Pork Meat	Industrial processing	Pays de la Loire	France	2014	February
2014LSAL00873	ANSES	S. Derby	Surveillance	Pork Meat	Not specified	Bretagne	France	2014	February
2014LSAL00980	ANSES	S. Derby	Surveillance	Pork Meat	Industrial processing	Bretagne	France	2014	March
2014LSAL01220	ANSES	S. Derby	Surveillance	Pork Meat	Slaughter	Auvergne Rhone Alpes	France	2014	March
2014LSAL01256	ANSES	S. Derby	Surveillance	Pig carcass	Slaughter	Provence Alpes Cote d Azur	France	2014	March
2014LSAL01467	ANSES	S. Derby	Surveillance	Pig carcass	Slaughter	Auvergne Rhone Alpes	France	2014	April
2014LSAL01894	ANSES	S. Derby	Surveillance	Pork Meat	Slaughter	Nouvelle Aquitaine	France	2014	April
2014LSAL01903	ANSES	S. 1,4,[5],12:i:-	Alert	Fermented sausage	Retail	Auvergne Rhone Alpes	France	2014	April
2014LSAL01904	ANSES	S. 1,4,[5],12:i:-	Alert	Fermented sausage	Retail	Auvergne Rhone Alpes	France	2014	April
2014LSAL01905	ANSES	S. 1,4,[5],12:i:-	Alert	Fermented sausage	Retail	Auvergne Rhone Alpes	France	2014	April
2014LSAL01906	ANSES	S. 1,4,[5],12:i:-	Alert	Fermented sausage	Retail	Auvergne Rhone Alpes	France	2014	April
2014LSAL01907	ANSES	S. 1,4,[5],12:i:-	Alert	Fermented sausage	Retail	Auvergne Rhone Alpes	France	2014	April
2014LSAL02051	ANSES	S. Derby	Survey - Culture collection	Pig carcass	Slaughter	Bretagne	France	2014	May
2014LSAL02130	ANSES	S. 1,4,[5],12:i:-	Surveillance	Pork Meat	Industrial processing	Bretagne	France	2014	May
2014LSAL02285	ANSES	S. Derby	Surveillance	Pig carcass	Slaughter	Nouvelle Aquitaine	France	2014	May
2014LSAL02431	ANSES	S. Derby	Surveillance	Pig carcass	Industrial processing	Hauts de France	France	2014	June
2014LSAL02463	ANSES	S. Derby	Surveillance	Pork Meat	Industrial processing	Auvergne Rhone Alpes	France	2014	June
2014LSAL02838	ANSES	S. Derby	Alert	Pig carcass	Slaughter	Occitanie	France	2014	July
2014LSAL03729	ANSES	S. Rissen	Surveillance	Pig carcass	Slaughter	Auvergne Rhone Alpes	France	2014	August
2014LSAL03926	ANSES	S. Derby	Surveillance	Pork Meat	Industrial processing	Bretagne	France	2014	August
2014LSAL03974	ANSES	S. Derby	Surveillance	Pig carcass	Slaughter	Nouvelle Aquitaine	France	2014	August
2014LSAL03985	ANSES	S. Derby	Surveillance	Pig carcass	Slaughter	Auvergne Rhone Alpes	France	2014	September
2014LSAL04597	ANSES	S. Typhimurium	Surveillance	Pork Meat	Industrial processing	Bretagne	France	2014	October
2014LSAL04673	ANSES	S. Derby	Surveillance	Pork Meat	Industrial processing	Auvergne Rhone Alpes	France	2014	October
2014LSAL04713	ANSES	S. Typhimurium	Alert	Fermented sausage	Consumer's residence	Occitanie	France	2014	October
2015LSAL00134	ANSES	S. Derby	Surveillance	Pork Meat	Slaughter	Nouvelle Aquitaine	France	2014	October
2015LSAL00137	ANSES	S. Derby	Surveillance	Pork Meat	Slaughter	Nouvelle Aquitaine	France	2014	December
2015LSAL00429	ANSES	S. Derby	Survey - Culture collection	Pig carcass	Slaughter	Bretagne	France	2014	June
2015LSAL00452	ANSES	S. Derby	Survey - Culture collection	Pig carcass	Slaughter	Bretagne	France	2014	June
2015LSAL00691	ANSES	S. Derby	Surveillance	Pig carcass	Industrial processing	Auvergne Rhone Alpes	France	2015	February
2015LSAL01058	ANSES	S. Derby	Alert	Pig carcass	Slaughter	Occitanie	France	2015	March
2015LSAL01314	ANSES	S. Derby	Surveillance	Pig carcass	Slaughter	Centre Val de Loire	France	2015	March
2015LSAL01334	ANSES	S. Derby	Surveillance	Pig carcass	Slaughter	Auvergne Rhone Alpes	France	2015	March
2015LSAL01461	ANSES	S. 1,4,[5],12:i:-	Surveillance	Pig carcass	Slaughter	Occitanie	France	2015	April
2015LSAL01578	ANSES	S. Derby	Surveillance	Pork Meat	Industrial processing	Pays de la Loire	France	2015	April
2015LSAL01697	ANSES	S. Derby	Surveillance	Pig carcass	Slaughter	Bretagne	France	2015	May
2015LSAL01713	ANSES	S. Derby	Surveillance	Pork Meat	Industrial processing	Auvergne Rhone Alpes	France	2015	March
2015LSAL01716	ANSES	S. Derby	Surveillance	Pig carcass	Slaughter	Auvergne Rhone Alpes	France	2015	March
2015LSAL03121	ANSES	S. Derby	Surveillance	Pig carcass	Slaughter	Nouvelle Aquitaine	France	2015	August
2015LSAL03260	ANSES	S. Derby	Surveillance	Pig carcass	Slaughter	Auvergne Rhone Alpes	France	2015	September
2015LSAL03563	ANSES	S. Derby	Surveillance	Pig carcass	Slaughter	Auvergne Rhone Alpes	France	2015	September
2015LSAL03564	ANSES	S. Derby	Surveillance	Pork Meat	Industrial processing	Auvergne Rhone Alpes	France	2015	September
2015LSAL04264	ANSES	S. Derby	Surveillance	Pork Meat	Industrial processing	Pays de la Loire	France	2015	November
2015LSAL04562	ANSES	S. Derby	Surveillance	Pig carcass	Slaughter	Pays de la Loire	France	2015	August
2016LSAL00028	ANSES	S. Derby	Surveillance	Pork Meat	Industrial processing	Pays de la Loire	France	2015	December
2016LSAL04069	ANSES	S. 1,4,[5],12:i:-	Surveillance	Pig carcass	Slaughter	Nouvelle Aquitaine	France	2016	October
2016LSAL04250	ANSES	S. 1,4,[5],12:i:-	Surveillance	Pig carcass	Slaughter	Provence Alpes Cote d Azur	France	2016	November
2016LSAL04421	ANSES	S. 1,4,[5],12:i:-	Surveillance	Pig carcass	Slaughter	Occitanie	France	2016	November
2016LSAL04500	ANSES	S. 1,4,[5],12:i:-	Surveillance	Pork Meat	Industrial processing	Grand Est	France	2016	September
2016LSAL04538	ANSES	S. 1,4,[5],12:i:-	Surveillance	Fresh sausage	Industrial processing	Provence Alpes Cote d Azur	France	2016	November
2016LSAL04629	ANSES	S. 1,4,[5],12:i:-	Surveillance	Pork Meat	Retail	Pays de la Loire	France	2016	December
2016LSAL04748	ANSES	S. 1,4,[5],12:i:-	Surveillance	Fresh sausage	Industrial processing	Centre Val de Loire	France	2016	December
2016LSAL04792	ANSES	S. 1,4,[5],12:i:-	Surveillance	Pig carcass	Slaughter	Outre-Mer (Guadeloupe)	France	2016	November
2017LSAL00007	ANSES	S. 1,4,[5],12:i:-	Surveillance	Fresh sausage	Retail	Outre-Mer (Réunion)	France	2016	November
2017LSAL00039	ANSES	S. 1,4,[5],12:i:-	Surveillance	Pig carcass	Slaughter	Bretagne	France	2016	December
2017LSAL00048	ANSES	S. 1,4,[5],12:i:-	Surveillance	Pig carcass	Slaughter	Nouvelle Aquitaine	France	2016	December
2017LSAL00083	ANSES	S. 1,4,[5],12:i:-	Surveillance	Pig carcass	Industrial processing	Auvergne Rhone Alpes	France	2016	December
2017LSAL00274	ANSES	S. 1,4,[5],12:i:-	Surveillance	Pork Meat	Slaughter	Bretagne	France	2016	November
2017LSAL01237	ANSES	S. 1,4,[5],12:i:-	Surveillance	Pork Meat	Industrial processing	Pays de la Loire	France	2017	March
2017LSAL01258	ANSES	S. 1,4,[5],12:i:-	Surveillance	Pork Meat	Industrial processing	Occitanie	France	2017	April
2017LSAL02599	ANSES	S. 1,4,[5],12:i:-	Surveillance	Pork Meat	Industrial processing	Nouvelle Aquitaine	France	2017	July
2017LSAL03222	ANSES	S. 1,4,[5],12:i:-	Surveillance	Pork Meat	Slaughter	Bretagne	France	2017	August
2017LSAL03759	ANSES	S. 1,4,[5],12:i:-	Surveillance	Fermented sausage	Industrial processing	Pays de la Loire	France	2017	October
2017LSAL03796	ANSES	S. 1,4,[5],12:i:-	Alert	Fermented sausage	Retail	Bretagne	France	2017	September
2017LSAL03817	ANSES	S. 1,4,[5],12:i:-	Surveillance	Pork Meat	Industrial processing	Nouvelle Aquitaine	France	2017	September
2017LSAL04259	ANSES	S. 1,4,[5],12:i:-	Surveillance	Fermented sausage	Industrial processing	Occitanie	France	2017	October
2018LSAL00319	ANSES	S. 1,4,[5],12:i:-	Surveillance	Fresh sausage	Industrial processing	Pays de la Loire	France	2018	January
2018LSAL00811	ANSES	S. 1,4,[5],12:i:-	Surveillance	Fresh sausage	Retail	Pays de la Loire	France	2018	February
2018LSAL00832	ANSES	S. 1,4,[5],12:i:-	Surveillance	Pork Meat	Industrial processing	Bretagne	France	2018	January
2018LSAL01007	ANSES	S. 1,4,[5],12:i:-	Surveillance	Fresh sausage	Industrial processing	Pays de la Loire	France	2018	February
2018LSAL02306	ANSES	S. 1,4,[5],12:i:-	Surveillance	Fresh sausage	Industrial processing	Pays de la Loire	France	2018	March
2018LSAL02551	ANSES	S. 1,4,[5],12:i:-	Surveillance	Pork Meat	Retail	Bretagne	France	2018	April
2018LSAL03041	ANSES	S. 1,4,[5],12:i:-	Surveillance	Pork Meat	Industrial processing	Pays de la Loire	France	2018	June
2018LSAL03062	ANSES	S. 1,4,[5],12:i:-	Surveillance	Fermented sausage	Industrial processing	Bretagne	France	2018	May
2018LSAL03329	ANSES	S. 1,4,[5],12:i:-	Surveillance	Fresh sausage	Industrial processing	Normandie	France	2018	June
2018LSAL03535	ANSES	S. 1,4,[5],12:i:-	Surveillance	Pork Meat	Industrial processing	Pays de la Loire	France	2018	July
2018LSAL03536	ANSES	S. 1,4,[5],12:i:-	Surveillance	Pork Meat	Industrial processing	Pays de la Loire	France	2018	July
2018LSAL03667	ANSES	S. 1,4,[5],12:i:-	Alert	Fermented sausage	Industrial processing	Occitanie	France	2018	July
2018LSAL03672	ANSES	S. 1,4,[5],12:i:-	Alert	Fermented sausage	Industrial processing	Occitanie	France	2018	July
2018LSAL03673	ANSES	S. 1,4,[5],12:i:-	Alert	Fermented sausage	Industrial processing	Occitanie	France	2018	July
2018LSAL03674	ANSES	S. 1,4,[5],12:i:-	Alert	Fermented sausage	Industrial processing	Occitanie	France	2018	July
2018LSAL03675	ANSES	S. 1,4,[5],12:i:-	Alert	Fermented sausage	Industrial processing	Occitanie	France	2018	July
2018LSAL03676	ANSES	S. 1,4,[5],12:i:-	Alert	Fermented sausage	Industrial processing	Occitanie	France	2018	July
2018LSAL03684	ANSES	S. 1,4,[5],12:i:-	Surveillance	Fresh sausage	Industrial processing	Pays de la Loire	France	2018	July
2018LSAL04397	ANSES	S. 1,4,[5],12:i:-	Surveillance	Pork Meat	Industrial processing	Pays de la Loire	France	2018	September
2018LSAL05017	ANSES	S. 1,4,[5],12:i:-	Alert	Fermented sausage	Industrial processing	Auvergne Rhone Alpes	France	2018	October
2018LSAL05018	ANSES	S. 1,4,[5],12:i:-	Alert	Fermented sausage	Industrial processing	Auvergne Rhone Alpes	France	2018	October
2018LSAL05019	ANSES	S. 1,4,[5],12:i:-	Alert	Fermented sausage	Industrial processing	Auvergne Rhone Alpes	France	2018	October
2018LSAL05020	ANSES	S. 1,4,[5],12:i:-	Alert	Fermented sausage	Industrial processing	Auvergne Rhone Alpes	France	2018	October
2018LSAL05321	ANSES	S. 1,4,[5],12:i:-	Surveillance	Pork Meat	Industrial processing	Pays de la Loire	France	2018	November
2018LSAL05371	ANSES	S. 1,4,[5],12:i:-	Surveillance	Fresh sausage	Industrial processing	Occitanie	France	2018	November
2018LSAL05554	ANSES	S. 1,4,[5],12:i:-	Surveillance	Fresh sausage	Retail	Centre Val de Loire	France	2018	March
2019LSAL00010	ANSES	S. 1,4,[5],12:i:-	Surveillance	Fermented sausage	Industrial processing	Nouvelle Aquitaine	France	2018	December
2019LSAL00354	ANSES	S. 1,4,[5],12:i:-	Surveillance	Pig carcass	Slaughter	Outre-Mer (Guadeloupe)	France	2019	January
2019LSAL00361	ANSES	S. 1,4,[5],12:i:-	Alert	Fresh sausage	Industrial processing	Hauts de France	France	2019	January
2019LSAL00477	ANSES	S. 1,4,[5],12:i:-	Alert	Fresh sausage	Industrial processing	Hauts de France	France	2019	February
2019LSAL00554	ANSES	S. 1,4,[5],12:i:-	Surveillance	Fermented sausage	Restauration collective	Occitanie	France	2019	February
2019LSAL00584	ANSES	S. 1,4,[5],12:i:-	Surveillance	Fresh sausage	Retail	Pays de la Loire	France	2019	February
2019LSAL00588	ANSES	S. 1,4,[5],12:i:-	Surveillance	Pork Meat	Industrial processing	Pays de la Loire	France	2019	February
2019LSAL00630	ANSES	S. 1,4,[5],12:i:-	Surveillance	Pig carcass	Slaughter	Nouvelle Aquitaine	France	2019	February
2019LSAL00713	ANSES	S. 1,4,[5],12:i:-	Surveillance	Pig carcass	Slaughter	Provence Alpes Cote d Azur	France	2019	March
2019LSAL00729	ANSES	S. 1,4,[5],12:i:-	Surveillance	Fresh sausage	Retail	Pays de la Loire	France	2019	March
2019LSAL00730	ANSES	S. 1,4,[5],12:i:-	Surveillance	Pork Meat	Retail	Pays de la Loire	France	2019	March
2019LSAL00741	ANSES	S. 1,4,[5],12:i:-	Surveillance	Pork Meat	Industrial processing	Provence Alpes Cote d Azur	France	2019	March
2019LSAL00843	ANSES	S. 1,4,[5],12:i:-	Surveillance	Fresh sausage	Industrial processing	Pays de la Loire	France	2019	March
2019LSAL02062	ANSES	S. Derby	Surveillance	Pig carcass	Slaughter	Bretagne	France	2019	March
2020LSAL00021	ANSES	S. 1,4,[5],12:i:-	Surveillance	Fermented sausage	Industrial processing	Bretagne	France	2020	Not informed
2020LSAL00708	ANSES	S. 1,4,[5],12:i:-	Alert	Fermented sausage	Consumer's residence	Auvergne Rhone Alpes	France	2020	April
2020LSAL00709	ANSES	S. 1,4,[5],12:i:-	Alert	Fermented sausage	Consumer's residence	Auvergne Rhone Alpes	France	2020	April
2020LSAL00710	ANSES	S. 1,4,[5],12:i:-	Alert	Fermented sausage	Consumer's residence	Auvergne Rhone Alpes	France	2020	April
2020LSAL01260	ANSES	S. 1,4,[5],12:i:-	Surveillance	Fermented sausage	Industrial processing	Grand Est	France	2020	Not informed
2020LSAL01372	ANSES	S. 1,4,[5],12:i:-	Alert	Fermented sausage	Retail	Nouvelle Aquitaine	France	2020	August
2020LSAL01374	ANSES	S. 1,4,[5],12:i:-	Alert	Fermented sausage	Retail	Nouvelle Aquitaine	France	2020	August
2020LSAL01379	ANSES	S. Rissen	Alert	Fermented sausage	Retail	Nouvelle Aquitaine	France	2020	August
2020LSAL01913	ANSES	S. 1,4,[5],12:i:-	Alert	Fermented sausage	Retail	Provence Alpes Cote d Azur	France	2020	October
2021LSAL01976	ANSES	S. 1,4,[5],12:i:-	Surveillance	Fermented sausage	Industrial processing	Auvergne Rhone Alpes	France	2021	Not informed
2021LSAL06744	ANSES	S. 1,4,[5],12:i:-	Surveillance	Fermented sausage	Industrial processing	Bretagne	France	2021	Not informed
2021LSAL06872	ANSES	S. 1,4,[5],12:i:-	Alert	Fermented sausage	Retail	Auvergne Rhone Alpes	France	2021	Not informed
2021LSAL06875	ANSES	S. 1,4,[5],12:i:-	Alert	Fermented sausage	Retail	Auvergne Rhone Alpes	France	2021	Not informed
2021LSAL06876	ANSES	S. 1,4,[5],12:i:-	Alert	Fermented sausage	Retail	Auvergne Rhone Alpes	France	2021	Not informed
CTC1003	IRTA	S. London	Survey - Culture collection	Pork Meat	Not specified	Girona	Spain	2001	September
CTC1022	IRTA	S. Derby	Survey - Culture collection	Pork Meat	Not specified	Girona	Spain	2001	October
CTC1052	IRTA	S. Worthington	Survey - Culture collection	Fermented sausage	Not specified	Girona	Spain	1999	October
CTC1559	IRTA	S. 1,4,[5],12:i:-	Survey - Culture collection	Fermented sausage	Not specified	Girona	Spain	2006	October
CTC1560	IRTA	S. Typhimurium	Survey - Culture collection	Fermented sausage	Not specified	Girona	Spain	2006	October
CTC1561	IRTA	S. Typhimurium	Survey - Culture collection	Fermented sausage	Not specified	Girona	Spain	2006	October
CTC1562	IRTA	S. Typhimurium	Survey - Culture collection	Fermented sausage	Not specified	Girona	Spain	2007	October
CTC1567	IRTA	S. 1,4,[5],12:i:-	Survey - Culture collection	Fermented sausage	Not specified	Girona	Spain	2007	November
CTC1570	IRTA	S. Typhimurium	Survey - Culture collection	Fermented sausage	Not specified	Girona	Spain	2008	November
CTC1596	IRTA	S. Kedougou	Survey - Culture collection	Fermented sausage	Not specified	Girona	Spain	2008	November
CTC1597	IRTA	S. Rissen	Survey - Culture collection	Fermented sausage	Not specified	Girona	Spain	2008	January
CTC1727	IRTA	S. Worthington	Survey - Culture collection	Fermented sausage	Not specified	Girona	Spain	1997	January
CTC1754	IRTA	S. Rissen	Survey - Culture collection	Fermented sausage	Not specified	Girona	Spain	2018	January
CTC1756	IRTA	S. Derby	Survey - Culture collection	Fermented sausage	Not specified	Girona	Spain	2018	January
CTC1814DS	IRTA	S. 1,4,[5],12:i:-	Official control	Fermented sausage	Not specified	Girona	Spain	2016	January
CTC1815DS	IRTA	S. Rissen	Official control	Pig Carcass	Not specified	Girona	Spain	2018	January
CTC1816DS	IRTA	S. Derby	Official control	Pig Carcass	Not specified	Girona	Spain	2018	March
CTC1817DS	IRTA	S. Rissen	Official control	Pig Carcass	Not specified	Girona	Spain	2018	October
CTC1818DS	IRTA	S. Goettingen	Official control	Pig Carcass	Not specified	Girona	Spain	2018	October
CTC1819DS	IRTA	S. Rissen	Official control	Pig Carcass	Not specified	Girona	Spain	2018	February
CTC1820DS	IRTA	S. 1,4,[5],12:i:-	Official control	Pig Carcass	Not specified	Girona	Spain	2018	February
CTC1821DS	IRTA	S. 1,4,[5],12:i:-	Official control	Pig Carcass	Not specified	Girona	Spain	2018	January
CTC1822DS	IRTA	S. Rissen	Official control	Pig Carcass	Not specified	Girona	Spain	2018	January
CTC1823DS	IRTA	S. Rissen	Official control	Pig Carcass	Not specified	Girona	Spain	2018	February
CTC1824DS	IRTA	S. 1,4,[5],12:i:-	Official control	Fermented sausage	Not specified	Girona	Spain	2019	October
CTC1825DS	IRTA	S. 1,4,[5],12:i:-	Official control	Fermented sausage	Not specified	Girona	Spain	2019	November
CTC1826DS	IRTA	S. 1,4,[5],12:i:-	Official control	Fermented sausage	Not specified	Girona	Spain	2019	November
CTC1827DS	IRTA	S. 1,4,[5],12:i:-	Official control	Fermented sausage	Not specified	Girona	Spain	2019	November
CTC1828DS	IRTA	S. 1,4,[5],12:i:-	Official control	Fermented sausage	Not specified	Girona	Spain	2019	November
CTC1829DS	IRTA	S. 1,4,[5],12:i:-	Official control	Fermented sausage	Not specified	Girona	Spain	2019	January
CTC1830DS	IRTA	S. Infantis	Official control	Fermented sausage	Not specified	Girona	Spain	2019	January
CTC1831DS	IRTA	S. Derby	Official control	Fermented sausage	Not specified	Girona	Spain	2019	January
CTC1832DS	IRTA	S. Wien	Official control	Fermented sausage	Not specified	Girona	Spain	2019	October
CTC1833DS	IRTA	S. Derby	Official control	Pig Carcass	Not specified	Girona	Spain	2019	October
CTC1835DS	IRTA	S. Derby	Official control	Pig Carcass	Not specified	Girona	Spain	2019	October
CTC1836DS	IRTA	S. 1,4,[5],12:i:-	Official control	Fermented sausage	Not specified	Barcelona	Spain	2019	October
CTC1837DS	IRTA	S. 1,4,[5],12:i:-	Official control	Fermented sausage	Not specified	Barcelona	Spain	2019	October
CTC1838DS	IRTA	S. 1,4,[5],12:i:-	Official control	Fermented sausage	Not specified	Barcelona	Spain	2019	October
CTC1839DS	IRTA	S. Derby	Official control	Fermented sausage	Not specified	Barcelona	Spain	2018	December
CTC1840DS	IRTA	S. 1,4,[5],12:i:-	Official control	Fermented sausage	Not specified	Barcelona	Spain	2018	February
CTC1841DS	IRTA	S. Rissen	Official control	Fermented sausage	Not specified	Barcelona	Spain	2018	December
CTC1842DS	IRTA	S. 1,4,[5],12:i:-	Official control	Fermented sausage	Not specified	Barcelona	Spain	2018	December
CTC1843DS	IRTA	S. 1,4,[5],12:i:-	Official control	Fermented sausage	Not specified	Barcelona	Spain	2018	January
CTC1844DS	IRTA	S. 1,4,[5],12:i:-	Official control	Fermented sausage	Not specified	Barcelona	Spain	2019	June
CTC1845DS	IRTA	S. 1,4,[5],12:i:-	Official control	Fermented sausage	Not specified	Barcelona	Spain	2019	February
CTC1846DS	IRTA	S. 1,4,[5],12:i:-	Official control	Fermented sausage	Not specified	Barcelona	Spain	2019	April
CTC1847DS	IRTA	S. 1,4,[5],12:i:-	Official control	Pork Meat	Not specified	Barcelona	Spain	2018	April
CTC1848DS	IRTA	S. Typhimurium	Official control	Pig Carcass	Not specified	Barcelona	Spain	2018	June
CTC1851DS	IRTA	S. 1,4,[5],12:i:-	Official control	Pig Carcass	Not specified	Barcelona	Spain	2018	January
CTC1852DS	IRTA	S. Rissen	Official control	Pig Carcass	Not specified	Barcelona	Spain	2018	July
