# Supplementary material for: Genomic insights of Salmonella isolated from dry fermented sausage production chains in Spain and France
Source: Sci Rep. 2024 May 22;14:11660. doi: 10.1038/s41598-024-62141-9 (PMC11111747; doi:10.1038/s41598-024-62141-9)
Supplement: Supplementary file 3 — Supplementary Table S2. [file 41598_2024_62141_MOESM3_ESM.xlsx]

## Sheet: ST_Summary
Serovar	ST	Genomes	Proportion
S. Typhimurium	19	8	0.0462428
S. Goettingen	20	1	0.00578035
S. Infantis	32	1	0.00578035
S. 1,4,[5],12:i:-	34	101	0.583815
S. Derby	39	6	0.0346821
S. Derby	40	36	0.208092
S. Derby	71	3	0.017341
S. London	155	1	0.00578035
S. Rissen	469	11	0.0635838
S. Kedougou	1543	1	0.00578035
S. 1,4,[5],12:i:-	5239	1	0.00578035
S. Wien	9248	1	0.00578035
S. Worthington	9253	2	0.0115607
		173

## Sheet: cgMLST
STRAIN	Serovar	ST	Matrix	Region	Country	Collection_year	Collection_month	Cluster_10Alleles	Allelic differences
2011LSAL04899	S. Derby	39	Fermented sausage	Grand Est	France	2011	August
2014LSAL00262	S. Typhimurium	19	Pig carcass	Nouvelle Aquitaine	France	2013	November	A	0
2014LSAL00717	S. Derby	40	Pig carcass	Occitanie	France	2014	February
2014LSAL00762	S. Derby	40	Pork Meat	Pays de la Loire	France	2014	February
2014LSAL00873	S. Derby	40	Pork Meat	Bretagne	France	2014	February
2014LSAL00980	S. Derby	40	Pork Meat	Bretagne	France	2014	March
2014LSAL01220	S. Derby	40	Pork Meat	Auvergne Rhone Alpes	France	2014	March
2014LSAL01256	S. Derby	40	Pig carcass	Provence Alpes Cote d Azur	France	2014	March
2014LSAL01467	S. Derby	39	Pig carcass	Auvergne Rhone Alpes	France	2014	April
2014LSAL01894	S. Derby	40	Pork Meat	Nouvelle Aquitaine	France	2014	April	R	4
2014LSAL01903	S. 1,4,[5],12:i:-	34	Fermented sausage	Auvergne Rhone Alpes	France	2014	April	H	1
2014LSAL01904	S. 1,4,[5],12:i:-	34	Fermented sausage	Auvergne Rhone Alpes	France	2014	April	H	1
2014LSAL01905	S. 1,4,[5],12:i:-	34	Fermented sausage	Auvergne Rhone Alpes	France	2014	April	H	1
2014LSAL01906	S. 1,4,[5],12:i:-	34	Fermented sausage	Auvergne Rhone Alpes	France	2014	April	H	1
2014LSAL01907	S. 1,4,[5],12:i:-	34	Fermented sausage	Auvergne Rhone Alpes	France	2014	April	H	1
2014LSAL02051	S. Derby	40	Pig carcass	Bretagne	France	2014	May
2014LSAL02130	S. 1,4,[5],12:i:-	34	Pork Meat	Bretagne	France	2014	May	N	10
2014LSAL02285	S. Derby	40	Pig carcass	Nouvelle Aquitaine	France	2014	May
2014LSAL02431	S. Derby	40	Pig carcass	Hauts de France	France	2014	June
2014LSAL02463	S. Derby	40	Pork Meat	Auvergne Rhone Alpes	France	2014	June
2014LSAL02838	S. Derby	40	Pig carcass	Occitanie	France	2014	July	S	9
2014LSAL03729	S. Rissen	469	Pig carcass	Auvergne Rhone Alpes	France	2014	August
2014LSAL03926	S. Derby	39	Pork Meat	Bretagne	France	2014	August
2014LSAL03974	S. Derby	40	Pig carcass	Nouvelle Aquitaine	France	2014	August
2014LSAL03985	S. Derby	71	Pig carcass	Auvergne Rhone Alpes	France	2014	September
2014LSAL04597	S. Typhimurium	19	Pork Meat	Bretagne	France	2014	October	A	0
2014LSAL04673	S. Derby	71	Pork Meat	Auvergne Rhone Alpes	France	2014	October	T	5
2014LSAL04713	S. Typhimurium	19	Fermented sausage	Occitanie	France	2014	October
2015LSAL00134	S. Derby	40	Pork Meat	Nouvelle Aquitaine	France	2014	October
2015LSAL00137	S. Derby	40	Pork Meat	Nouvelle Aquitaine	France	2014	December
2015LSAL00429	S. Derby	40	Pig carcass	Bretagne	France	2014	June
2015LSAL00452	S. Derby	40	Pig carcass	Bretagne	France	2014	June
2015LSAL00691	S. Derby	40	Pig carcass	Auvergne Rhone Alpes	France	2015	February
2015LSAL01058	S. Derby	40	Pig carcass	Occitanie	France	2015	March
2015LSAL01314	S. Derby	40	Pig carcass	Centre Val de Loire	France	2015	March
2015LSAL01334	S. Derby	40	Pig carcass	Auvergne Rhone Alpes	France	2015	March	S	9
2015LSAL01461	S. 1,4,[5],12:i:-	34	Pig carcass	Occitanie	France	2015	April
2015LSAL01578	S. Derby	40	Pork Meat	Pays de la Loire	France	2015	April
2015LSAL01697	S. Derby	40	Pig carcass	Bretagne	France	2015	May
2015LSAL01713	S. Derby	40	Pork Meat	Auvergne Rhone Alpes	France	2015	March
2015LSAL01716	S. Derby	71	Pig carcass	Auvergne Rhone Alpes	France	2015	March	T	5
2015LSAL03121	S. Derby	39	Pig carcass	Nouvelle Aquitaine	France	2015	August
2015LSAL03260	S. Derby	40	Pig carcass	Auvergne Rhone Alpes	France	2015	September
2015LSAL03563	S. Derby	40	Pig carcass	Auvergne Rhone Alpes	France	2015	September
2015LSAL03564	S. Derby	40	Pork Meat	Auvergne Rhone Alpes	France	2015	September	R	4
2015LSAL04264	S. Derby	40	Pork Meat	Pays de la Loire	France	2015	November
2015LSAL04562	S. Derby	40	Pig carcass	Pays de la Loire	France	2015	August
2016LSAL00028	S. Derby	39	Pork Meat	Pays de la Loire	France	2015	December
2016LSAL04069	S. 1,4,[5],12:i:-	34	Pig carcass	Nouvelle Aquitaine	France	2016	October	K	8
2016LSAL04250	S. 1,4,[5],12:i:-	34	Pig carcass	Provence Alpes Cote d Azur	France	2016	November	C	7
2016LSAL04421	S. 1,4,[5],12:i:-	34	Pig carcass	Occitanie	France	2016	November	N	10
2016LSAL04500	S. 1,4,[5],12:i:-	34	Pork Meat	Grand Est	France	2016	September
2016LSAL04538	S. 1,4,[5],12:i:-	34	Fresh sausage	Provence Alpes Cote d Azur	France	2016	November	C	7
2016LSAL04629	S. 1,4,[5],12:i:-	34	Pork Meat	Pays de la Loire	France	2016	December
2016LSAL04748	S. 1,4,[5],12:i:-	34	Fresh sausage	Centre Val de Loire	France	2016	December
2016LSAL04792	S. 1,4,[5],12:i:-	34	Pig carcass	Outre-Mer	Guadeloupe	2016	November
2017LSAL00007	S. 1,4,[5],12:i:-	34	Fresh sausage	Outre-Mer	Réunion	2016	November
2017LSAL00039	S. 1,4,[5],12:i:-	34	Pig carcass	Bretagne	France	2016	December
2017LSAL00048	S. 1,4,[5],12:i:-	34	Pig carcass	Nouvelle Aquitaine	France	2016	December	K	8
2017LSAL00083	S. 1,4,[5],12:i:-	34	Pig carcass	Auvergne Rhone Alpes	France	2016	December
2017LSAL00274	S. 1,4,[5],12:i:-	34	Pork Meat	Bretagne	France	2016	November
2017LSAL01237	S. 1,4,[5],12:i:-	34	Pork Meat	Pays de la Loire	France	2017	March
2017LSAL01258	S. 1,4,[5],12:i:-	34	Pork Meat	Occitanie	France	2017	April
2017LSAL02599	S. 1,4,[5],12:i:-	34	Pork Meat	Nouvelle Aquitaine	France	2017	July
2017LSAL03222	S. 1,4,[5],12:i:-	34	Pork Meat	Bretagne	France	2017	August
2017LSAL03759	S. 1,4,[5],12:i:-	34	Fermented sausage	Pays de la Loire	France	2017	October
2017LSAL03796	S. 1,4,[5],12:i:-	34	Fermented sausage	Bretagne	France	2017	September
2017LSAL03817	S. 1,4,[5],12:i:-	34	Pork Meat	Nouvelle Aquitaine	France	2017	September
2017LSAL04259	S. 1,4,[5],12:i:-	34	Fermented sausage	Occitanie	France	2017	October
2018LSAL00319	S. 1,4,[5],12:i:-	34	Fresh sausage	Pays de la Loire	France	2018	January	E	7
2018LSAL00811	S. 1,4,[5],12:i:-	34	Fresh sausage	Pays de la Loire	France	2018	February
2018LSAL00832	S. 1,4,[5],12:i:-	34	Pork Meat	Bretagne	France	2018	January
2018LSAL01007	S. 1,4,[5],12:i:-	34	Fresh sausage	Pays de la Loire	France	2018	February
2018LSAL02306	S. 1,4,[5],12:i:-	34	Fresh sausage	Pays de la Loire	France	2018	March
2018LSAL02551	S. 1,4,[5],12:i:-	34	Pork Meat	Bretagne	France	2018	April
2018LSAL03041	S. 1,4,[5],12:i:-	34	Pork Meat	Pays de la Loire	France	2018	June
2018LSAL03062	S. 1,4,[5],12:i:-	34	Fermented sausage	Bretagne	France	2018	May
2018LSAL03329	S. 1,4,[5],12:i:-	34	Fresh sausage	Normandie	France	2018	June	E	7
2018LSAL03535	S. 1,4,[5],12:i:-	34	Pork Meat	Pays de la Loire	France	2018	July	P	1
2018LSAL03536	S. 1,4,[5],12:i:-	34	Pork Meat	Pays de la Loire	France	2018	July	P	1
2018LSAL03667	S. 1,4,[5],12:i:-	34	Fermented sausage	Occitanie	France	2018	July	G	10
2018LSAL03672	S. 1,4,[5],12:i:-	34	Fermented sausage	Occitanie	France	2018	July	G	10
2018LSAL03673	S. 1,4,[5],12:i:-	34	Fermented sausage	Occitanie	France	2018	July	G	10
2018LSAL03674	S. 1,4,[5],12:i:-	34	Fermented sausage	Occitanie	France	2018	July	G	10
2018LSAL03675	S. 1,4,[5],12:i:-	34	Fermented sausage	Occitanie	France	2018	July
2018LSAL03676	S. 1,4,[5],12:i:-	34	Fermented sausage	Occitanie	France	2018	July	G	10
2018LSAL03684	S. 1,4,[5],12:i:-	34	Fresh sausage	Pays de la Loire	France	2018	July
2018LSAL04397	S. 1,4,[5],12:i:-	34	Pork Meat	Pays de la Loire	France	2018	September
2018LSAL05017	S. 1,4,[5],12:i:-	34	Fermented sausage	Auvergne Rhone Alpes	France	2018	October	N	10
2018LSAL05018	S. 1,4,[5],12:i:-	34	Fermented sausage	Auvergne Rhone Alpes	France	2018	October	N	10
2018LSAL05019	S. 1,4,[5],12:i:-	34	Fermented sausage	Auvergne Rhone Alpes	France	2018	October	N	10
2018LSAL05020	S. 1,4,[5],12:i:-	34	Fermented sausage	Auvergne Rhone Alpes	France	2018	October	N	10
2018LSAL05321	S. 1,4,[5],12:i:-	34	Pork Meat	Pays de la Loire	France	2018	November
2018LSAL05371	S. 1,4,[5],12:i:-	34	Fresh sausage	Occitanie	France	2018	November
2018LSAL05554	S. 1,4,[5],12:i:-	34	Fresh sausage	Centre Val de Loire	France	2018	March
2019LSAL00010	S. 1,4,[5],12:i:-	34	Fermented sausage	Nouvelle Aquitaine	France	2018	December
2019LSAL00354	S. 1,4,[5],12:i:-	34	Pig carcass	Outre-Mer	Guadeloupe	2019	January
2019LSAL00361	S. 1,4,[5],12:i:-	34	Fresh sausage	Hauts de France	France	2019	January
2019LSAL00477	S. 1,4,[5],12:i:-	34	Fresh sausage	Hauts de France	France	2019	February
2019LSAL00554	S. 1,4,[5],12:i:-	34	Fermented sausage	Occitanie	France	2019	February	G	10
2019LSAL00584	S. 1,4,[5],12:i:-	34	Fresh sausage	Pays de la Loire	France	2019	February
2019LSAL00588	S. 1,4,[5],12:i:-	34	Pork Meat	Pays de la Loire	France	2019	February
2019LSAL00630	S. 1,4,[5],12:i:-	34	Pig carcass	Nouvelle Aquitaine	France	2019	February	G	10
2019LSAL00713	S. 1,4,[5],12:i:-	34	Pig carcass	Provence Alpes Cote d Azur	France	2019	March
2019LSAL00729	S. 1,4,[5],12:i:-	34	Fresh sausage	Pays de la Loire	France	2019	March
2019LSAL00730	S. 1,4,[5],12:i:-	5239	Pork Meat	Pays de la Loire	France	2019	March
2019LSAL00741	S. 1,4,[5],12:i:-	34	Pork Meat	Provence Alpes Cote d Azur	France	2019	March
2019LSAL00843	S. 1,4,[5],12:i:-	34	Fresh sausage	Pays de la Loire	France	2019	March
2019LSAL02062	S. Derby	40	Pig carcass	Bretagne	France	2019	March
2020LSAL00021	S. 1,4,[5],12:i:-	34	Fermented sausage	Bretagne	France	2020
2020LSAL00708	S. 1,4,[5],12:i:-	34	Fermented sausage	Auvergne Rhone Alpes	France	2020	April	M	2
2020LSAL00709	S. 1,4,[5],12:i:-	34	Fermented sausage	Auvergne Rhone Alpes	France	2020	April	M	2
2020LSAL00710	S. 1,4,[5],12:i:-	34	Fermented sausage	Auvergne Rhone Alpes	France	2020	April	M	2
2020LSAL01260	S. 1,4,[5],12:i:-	34	Fermented sausage	Grand Est	France	2020
2020LSAL01372	S. 1,4,[5],12:i:-	34	Fermented sausage	Nouvelle Aquitaine	France	2020	August
2020LSAL01374	S. 1,4,[5],12:i:-	34	Fermented sausage	Nouvelle Aquitaine	France	2020	August
2020LSAL01379	S. Rissen	469	Fermented sausage	Nouvelle Aquitaine	France	2020	August
2020LSAL01913	S. 1,4,[5],12:i:-	34	Fermented sausage	Provence Alpes Cote d Azur	France	2020	October
2021LSAL01976	S. 1,4,[5],12:i:-	34	Fermented sausage	Auvergne Rhone Alpes	France	2021
2021LSAL06744	S. 1,4,[5],12:i:-	34	Fermented sausage	Bretagne	France	2021
2021LSAL06872	S. 1,4,[5],12:i:-	34	Fermented sausage	Auvergne Rhone Alpes	France	2021		F	0
2021LSAL06875	S. 1,4,[5],12:i:-	34	Fermented sausage	Auvergne Rhone Alpes	France	2021		F	0
2021LSAL06876	S. 1,4,[5],12:i:-	34	Fermented sausage	Auvergne Rhone Alpes	France	2021		F	0
CTC1003	S. London	155	Pork Meat	Girona	Spain	2001	October
CTC1022	S. Derby	39	Pork Meat	Girona	Spain	2001	October
CTC1052	S. Worthington	9253	Fermented sausage	Girona	Spain	1999	December	V	0
CTC1559	S. 1,4,[5],12:i:-	34	Fermented sausage	Girona	Spain	2006	February
CTC1560	S. Typhimurium	19	Fermented sausage	Girona	Spain	2006	December	B	1
CTC1561	S. Typhimurium	19	Fermented sausage	Girona	Spain	2006	December	B	1
CTC1562	S. Typhimurium	19	Fermented sausage	Girona	Spain	2007	January
CTC1567	S. 1,4,[5],12:i:-	34	Fermented sausage	Girona	Spain	2007	June
CTC1570	S. Typhimurium	19	Fermented sausage	Girona	Spain	2008	February
CTC1596	S. Kedougou	1543	Fermented sausage	Girona	Spain	2008	April
CTC1597	S. Rissen	469	Fermented sausage	Girona	Spain	2008	April
CTC1727	S. Worthington	9253	Fermented sausage	Girona	Spain	1997	June	V	0
CTC1754	S. Rissen	469	Fermented sausage	Girona	Spain	2018	January
CTC1756	S. Derby	40	Fermented sausage	Girona	Spain	2018	July
CTC1814DS	S. 1,4,[5],12:i:-	34	Fermented sausage	Girona	Spain	2016	September
CTC1815DS	S. Rissen	469	Pig carcass	Girona	Spain	2018	October
CTC1816DS	S. Derby	40	Pig carcass	Girona	Spain	2018	October
CTC1817DS	S. Rissen	469	Pig carcass	Girona	Spain	2018	October
CTC1818DS	S. Goettingen	20	Pig carcass	Girona	Spain	2018	October
CTC1819DS	S. Rissen	469	Pig carcass	Girona	Spain	2018	October
CTC1820DS	S. 1,4,[5],12:i:-	34	Pig carcass	Girona	Spain	2018	October	D	3
CTC1821DS	S. 1,4,[5],12:i:-	34	Pig carcass	Girona	Spain	2018	November
CTC1822DS	S. Rissen	469	Pig carcass	Girona	Spain	2018	November	U	0
CTC1823DS	S. Rissen	469	Pig carcass	Girona	Spain	2018	November	U	0
CTC1824DS	S. 1,4,[5],12:i:-	34	Fermented sausage	Girona	Spain	2019	January	D	3
CTC1825DS	S. 1,4,[5],12:i:-	34	Fermented sausage	Girona	Spain	2019	January	D	3
CTC1826DS	S. 1,4,[5],12:i:-	34	Fermented sausage	Girona	Spain	2019	January	I	1
CTC1827DS	S. 1,4,[5],12:i:-	34	Fermented sausage	Girona	Spain	2019	January	I	1
CTC1828DS	S. 1,4,[5],12:i:-	34	Fermented sausage	Girona	Spain	2019	January	I	1
CTC1829DS	S. 1,4,[5],12:i:-	34	Fermented sausage	Girona	Spain	2019	January
CTC1830DS	S. Infantis	32	Fermented sausage	Girona	Spain	2019	March
CTC1831DS	S. Derby	40	Fermented sausage	Girona	Spain	2019	October
CTC1832DS	S. Wien	9248	Fermented sausage	Girona	Spain	2019	October
CTC1833DS	S. Derby	40	Pig carcass	Girona	Spain	2019	February	Q	0
CTC1835DS	S. Derby	40	Pig carcass	Girona	Spain	2019	February	Q	0
CTC1836DS	S. 1,4,[5],12:i:-	34	Fermented sausage	Barcelona	Spain	2019	January	L	1
CTC1837DS	S. 1,4,[5],12:i:-	34	Fermented sausage	Barcelona	Spain	2019	January	L	1
CTC1838DS	S. 1,4,[5],12:i:-	34	Fermented sausage	Barcelona	Spain	2019	February
CTC1839DS	S. Derby	40	Fermented sausage	Barcelona	Spain	2018	October
CTC1840DS	S. 1,4,[5],12:i:-	34	Fermented sausage	Barcelona	Spain	2018	November	J	3
CTC1841DS	S. Rissen	469	Fermented sausage	Barcelona	Spain	2018	November
CTC1842DS	S. 1,4,[5],12:i:-	34	Fermented sausage	Barcelona	Spain	2018	November	J	3
CTC1843DS	S. 1,4,[5],12:i:-	34	Fermented sausage	Barcelona	Spain	2018	November	J	3
CTC1844DS	S. 1,4,[5],12:i:-	34	Fermented sausage	Barcelona	Spain	2019	January	O	1
CTC1845DS	S. 1,4,[5],12:i:-	34	Fermented sausage	Barcelona	Spain	2019	January	O	1
CTC1846DS	S. 1,4,[5],12:i:-	34	Fermented sausage	Barcelona	Spain	2019	January
CTC1847DS	S. 1,4,[5],12:i:-	34	Pork Meat	Barcelona	Spain	2018	October
CTC1848DS	S. Typhimurium	19	Pig carcass	Barcelona	Spain	2018	October
CTC1851DS	S. 1,4,[5],12:i:-	34	Pig carcass	Barcelona	Spain	2018	October
CTC1852DS	S. Rissen	469	Pig carcass	Barcelona	Spain	2018	October

## Sheet: cgSNP_Typhi_mono
snp-dists 0.7.0	2014LSAL00262	2014LSAL01903	2014LSAL01904	2014LSAL01905	2014LSAL01906	2014LSAL01907	2014LSAL02130	2014LSAL04597	2014LSAL04713	2015LSAL01461	2016LSAL04069	2016LSAL04250	2016LSAL04421	2016LSAL04500	2016LSAL04538	2016LSAL04629	2016LSAL04748	2016LSAL04792	2017LSAL00007	2017LSAL00039	2017LSAL00048	2017LSAL00083	2017LSAL00274	2017LSAL01237	2017LSAL01258	2017LSAL02599	2017LSAL03222	2017LSAL03759	2017LSAL03796	2017LSAL03817	2017LSAL04259	2018LSAL00319	2018LSAL00811	2018LSAL00832	2018LSAL01007	2018LSAL02306	2018LSAL02551	2018LSAL03041	2018LSAL03062	2018LSAL03329	2018LSAL03535	2018LSAL03536	2018LSAL03667	2018LSAL03672	2018LSAL03673	2018LSAL03674	2018LSAL03675	2018LSAL03676	2018LSAL03684
2014LSAL00262	0	781	785	788	788	784	750	0	981	787	745	755	751	743	758	755	762	808	758	743	750	796	756	795	762	786	745	788	750	745	764	789	752	751	755	792	789	786	788	799	746	751	789	793	790	791	789	790	800
2014LSAL01903	781	0	1	1	1	1	68	781	819	77	71	80	57	68	79	54	82	126	58	74	73	84	60	34	87	84	76	32	76	69	85	80	72	76	58	87	35	38	84	87	80	80	83	82	83	84	83	84	38
2014LSAL01904	785	1	0	0	0	1	67	785	826	77	69	77	55	67	77	52	80	126	58	73	70	85	59	35	85	84	74	32	75	67	83	80	73	75	58	87	35	39	84	86	77	80	84	82	83	84	83	84	38
2014LSAL01905	788	1	0	0	0	1	68	788	827	77	71	80	57	69	79	54	83	128	59	74	72	85	60	35	87	84	76	32	76	69	84	80	74	77	59	87	35	39	84	86	80	81	84	82	83	84	83	84	38
2014LSAL01906	788	1	0	0	0	1	68	788	824	77	70	79	56	68	78	53	82	127	59	74	71	85	59	35	86	84	75	32	76	68	84	80	74	76	58	88	35	39	84	86	79	81	84	82	83	84	83	84	38
2014LSAL01907	784	1	1	1	1	0	67	784	824	77	69	78	55	67	77	52	81	128	58	73	70	85	59	35	85	84	74	32	75	67	82	80	73	75	58	88	35	39	84	86	78	80	84	82	83	84	83	84	38
2014LSAL02130	750	68	67	68	68	67	0	750	822	78	41	78	24	36	79	41	38	47	25	35	42	86	42	83	59	86	45	80	47	29	55	102	43	37	41	110	83	82	106	108	39	42	85	83	84	86	84	85	86
2014LSAL04597	0	781	785	788	788	784	750	0	981	787	745	755	751	743	758	755	762	808	758	743	750	796	756	795	762	786	745	788	750	745	764	789	752	751	755	792	789	786	788	799	746	751	789	793	790	791	789	790	800
2014LSAL04713	981	819	826	827	824	824	822	981	0	819	819	824	825	816	827	828	827	872	834	817	825	834	832	834	834	828	817	829	826	820	835	830	821	823	830	831	827	826	834	841	821	831	832	834	829	825	830	837	836
2015LSAL01461	787	77	77	77	77	77	78	787	819	0	81	86	88	78	86	85	81	88	69	85	82	19	92	94	95	38	86	91	86	79	95	15	83	86	90	38	93	93	38	21	89	91	36	36	36	37	36	36	96
2016LSAL04069	745	71	69	71	70	69	41	745	819	81	0	80	51	40	80	47	43	50	31	47	5	88	55	86	56	89	49	83	30	42	38	106	47	48	53	112	86	84	109	111	52	54	87	87	87	88	87	88	89
2016LSAL04250	755	80	77	80	79	78	78	755	824	86	80	0	88	77	2	84	80	124	68	85	81	93	92	94	92	93	87	90	87	79	95	91	84	85	90	96	94	91	93	95	89	91	92	93	91	94	92	93	97
2016LSAL04421	751	57	55	57	56	55	24	751	825	88	51	88	0	45	88	50	48	57	34	45	52	95	52	72	63	96	55	69	57	38	65	92	52	45	50	99	72	71	95	97	49	51	94	94	94	96	94	95	75
2016LSAL04500	743	68	67	69	68	67	36	743	816	78	40	77	45	0	77	41	37	46	25	42	42	85	49	82	50	85	43	79	45	36	55	102	37	42	46	108	82	81	105	108	45	47	82	83	83	84	84	84	85
2016LSAL04538	758	79	77	79	78	77	79	758	827	86	80	2	88	77	0	85	80	123	68	85	81	93	92	94	96	93	87	90	88	79	94	90	84	85	90	96	94	91	92	95	89	91	92	92	91	94	92	93	97
2016LSAL04629	755	54	52	54	53	52	41	755	828	85	47	84	50	41	85	0	43	90	29	47	48	92	54	69	56	92	51	65	52	40	61	87	48	48	52	95	68	67	91	92	51	53	90	90	90	92	91	91	71
2016LSAL04748	762	82	80	83	82	81	38	762	827	81	43	80	48	37	80	43	0	48	28	46	44	88	52	97	52	88	42	93	49	39	57	105	44	45	50	111	96	95	109	109	49	51	86	87	86	87	87	87	99
2016LSAL04792	808	126	126	128	127	128	47	808	872	88	50	124	57	46	123	90	48	0	37	55	51	95	61	141	99	132	56	137	55	47	64	112	53	91	96	121	140	138	116	116	58	60	93	94	93	95	94	94	143
2017LSAL00007	758	58	58	59	59	58	25	758	834	69	31	68	34	25	68	29	28	37	0	31	33	76	38	74	43	77	35	71	36	25	46	92	32	32	36	101	74	73	97	99	35	37	75	74	75	77	75	76	78
2017LSAL00039	743	74	73	74	74	73	35	743	817	85	47	85	45	42	85	47	46	55	31	0	48	92	22	91	57	92	51	87	52	28	60	109	49	15	29	115	89	89	113	115	20	21	91	90	91	92	91	92	93
2017LSAL00048	750	73	70	72	71	70	42	750	825	82	5	81	52	42	81	48	44	51	33	48	0	90	56	88	56	90	50	84	30	43	39	107	49	51	55	113	87	86	110	112	53	56	89	88	88	89	88	89	91
2017LSAL00083	796	84	85	85	85	85	86	796	834	19	88	93	95	85	93	92	88	95	76	92	90	0	99	101	101	45	93	98	93	86	103	21	91	93	97	45	101	100	45	28	96	98	43	43	43	44	43	43	104
2017LSAL00274	756	60	59	60	59	59	42	756	832	92	55	92	52	49	92	54	52	61	38	22	56	99	0	77	64	100	59	73	60	35	68	96	56	21	36	103	76	75	99	101	26	27	98	98	98	100	98	99	79
2017LSAL01237	795	34	35	35	35	35	83	795	834	94	86	94	72	82	94	69	97	141	74	91	88	101	77	0	101	101	91	45	90	84	101	97	89	93	75	105	51	55	101	104	95	97	100	99	100	102	99	101	56
2017LSAL01258	762	87	85	87	86	85	59	762	834	95	56	92	63	50	96	56	52	99	43	57	56	101	64	101	0	100	59	94	63	51	70	117	59	61	65	124	97	97	120	125	61	64	99	98	100	100	99	99	100
2017LSAL02599	786	84	84	84	84	84	86	786	828	38	89	93	96	85	93	92	88	132	77	92	90	45	100	101	100	0	94	98	94	87	101	41	92	92	98	22	100	101	22	47	96	99	20	20	19	21	20	20	104
2017LSAL03222	745	76	74	76	75	74	45	745	817	86	49	87	55	43	87	51	42	56	35	51	50	93	59	91	59	94	0	88	55	46	63	111	51	52	56	116	89	90	113	116	55	58	93	93	93	93	93	93	94
2017LSAL03759	788	32	32	32	32	32	80	788	829	91	83	90	69	79	90	65	93	137	71	87	84	98	73	45	94	98	88	0	87	81	97	94	86	88	71	101	49	52	98	100	91	93	97	96	97	99	96	98	53
2017LSAL03796	750	76	75	76	76	75	47	750	826	86	30	87	57	45	88	52	49	55	36	52	30	93	60	90	63	94	55	87	0	47	23	111	52	55	59	118	91	91	114	116	57	60	92	91	92	94	92	93	95
2017LSAL03817	745	69	67	69	68	67	29	745	820	79	42	79	38	36	79	40	39	47	25	28	43	86	35	84	51	87	46	81	47	0	56	104	43	29	33	110	83	83	107	109	32	34	85	85	85	87	85	86	87
2017LSAL04259	764	85	83	84	84	82	55	764	835	95	38	95	65	55	94	61	57	64	46	60	39	103	68	101	70	101	63	97	23	56	0	118	62	62	68	124	100	100	122	124	65	69	102	100	99	102	99	102	103
2018LSAL00319	789	80	80	80	80	80	102	789	830	15	106	91	92	102	90	87	105	112	92	109	107	21	96	97	117	41	111	94	111	104	118	0	108	111	94	41	97	96	41	6	115	115	38	39	39	41	39	40	101
2018LSAL00811	752	72	73	74	74	73	43	752	821	83	47	84	52	37	84	48	44	53	32	49	49	91	56	89	59	92	51	86	52	43	62	108	0	49	54	116	89	88	112	115	53	55	90	89	89	92	90	91	92
2018LSAL00832	751	76	75	77	76	75	37	751	823	86	48	85	45	42	85	48	45	91	32	15	51	93	21	93	61	92	52	88	55	29	62	111	49	0	28	116	91	89	113	116	19	20	91	91	91	93	92	93	93
2018LSAL01007	755	58	58	59	58	58	41	755	830	90	53	90	50	46	90	52	50	96	36	29	55	97	36	75	65	98	56	71	59	33	68	94	54	28	0	101	74	73	97	100	33	34	96	96	96	97	96	97	77
2018LSAL02306	792	87	87	87	88	88	110	792	831	38	112	96	99	108	96	95	111	121	101	115	113	45	103	105	124	22	116	101	118	110	124	41	116	116	101	0	104	103	24	47	119	122	22	22	21	23	22	23	109
2018LSAL02551	789	35	35	35	35	35	83	789	827	93	86	94	72	82	94	68	96	140	74	89	87	101	76	51	97	100	89	49	91	83	100	97	89	91	74	104	0	55	101	103	93	96	100	99	100	101	99	99	50
2018LSAL03041	786	38	39	39	39	39	82	786	826	93	84	91	71	81	91	67	95	138	73	89	86	100	75	55	97	101	90	52	91	83	100	96	88	89	73	103	55	0	100	102	93	95	99	98	99	101	99	100	58
2018LSAL03062	788	84	84	84	84	84	106	788	834	38	109	93	95	105	92	91	109	116	97	113	110	45	99	101	120	22	113	98	114	107	122	41	112	113	97	24	101	100	0	47	117	118	14	14	14	15	14	15	104
2018LSAL03329	799	87	86	86	86	86	108	799	841	21	111	95	97	108	95	92	109	116	99	115	112	28	101	104	125	47	116	100	116	109	124	6	115	116	100	47	103	102	47	0	119	122	45	45	45	46	45	46	106
2018LSAL03535	746	80	77	80	79	78	39	746	821	89	52	89	49	45	89	51	49	58	35	20	53	96	26	95	61	96	55	91	57	32	65	115	53	19	33	119	93	93	117	119	0	1	95	96	95	96	95	96	94
2018LSAL03536	751	80	80	81	81	80	42	751	831	91	54	91	51	47	91	53	51	60	37	21	56	98	27	97	64	99	58	93	60	34	69	115	55	20	34	122	96	95	118	122	1	0	97	96	97	99	97	98	98
2018LSAL03667	789	83	84	84	84	84	85	789	832	36	87	92	94	82	92	90	86	93	75	91	89	43	98	100	99	20	93	97	92	85	102	38	90	91	96	22	100	99	14	45	95	97	0	0	0	2	0	1	103
2018LSAL03672	793	82	82	82	82	82	83	793	834	36	87	93	94	83	92	90	87	94	74	90	88	43	98	99	98	20	93	96	91	85	100	39	89	91	96	22	99	98	14	45	96	96	0	0	0	2	0	1	102
2018LSAL03673	790	83	83	83	83	83	84	790	829	36	87	91	94	83	91	90	86	93	75	91	88	43	98	100	100	19	93	97	92	85	99	39	89	91	96	21	100	99	14	45	95	97	0	0	0	2	0	1	103
2018LSAL03674	791	84	84	84	84	84	86	791	825	37	88	94	96	84	94	92	87	95	77	92	89	44	100	102	100	21	93	99	94	87	102	41	92	93	97	23	101	101	15	46	96	99	2	2	2	0	2	3	105
2018LSAL03675	789	83	83	83	83	83	84	789	830	36	87	92	94	84	92	91	87	94	75	91	88	43	98	99	99	20	93	96	92	85	99	39	90	92	96	22	99	99	14	45	95	97	0	0	0	2	0	0	103
2018LSAL03676	790	84	84	84	84	84	85	790	837	36	88	93	95	84	93	91	87	94	76	92	89	43	99	101	99	20	93	98	93	86	102	40	91	93	97	23	99	100	15	46	96	98	1	1	1	3	0	0	105
2018LSAL03684	800	38	38	38	38	38	86	800	836	96	89	97	75	85	97	71	99	143	78	93	91	104	79	56	100	104	94	53	95	87	103	101	92	93	77	109	50	58	104	106	94	98	103	102	103	105	103	105	0
2018LSAL04397	771	80	77	79	78	78	41	771	844	89	52	89	49	47	90	51	49	59	36	46	53	97	53	95	69	97	56	91	58	40	65	114	54	48	52	121	94	94	117	119	50	53	96	95	95	97	95	96	97
2018LSAL05017	754	68	65	67	66	66	15	754	827	77	39	76	23	34	77	38	36	46	23	33	41	85	40	83	57	84	43	78	46	27	53	101	41	35	39	108	81	81	104	106	37	41	83	82	82	84	83	83	84
2018LSAL05018	763	73	70	72	71	71	17	763	836	79	41	78	25	36	79	40	38	48	25	35	43	87	42	88	59	89	45	83	48	29	55	103	43	37	41	110	86	86	106	108	39	43	85	84	84	86	85	85	89
2018LSAL05019	754	67	64	66	65	65	14	754	828	77	39	76	22	33	77	38	36	46	23	33	40	85	40	82	56	84	43	77	45	27	53	100	41	35	39	107	80	80	103	105	37	40	83	82	82	84	83	83	83
2018LSAL05020	751	67	64	66	65	65	13	751	824	76	38	75	21	33	76	37	35	45	22	32	39	84	39	82	55	83	42	77	44	26	52	100	40	34	38	107	80	80	103	105	36	39	82	81	81	83	82	82	83
2018LSAL05321	826	133	133	133	133	134	47	826	895	96	59	133	56	54	134	94	54	65	43	26	60	102	31	149	112	140	61	146	64	37	73	121	60	63	75	129	147	147	124	126	28	31	102	102	102	103	101	103	152
2018LSAL05371	824	103	101	101	101	102	102	824	863	52	105	112	113	104	111	110	107	113	94	109	107	59	117	119	122	38	111	115	110	104	119	55	108	112	116	37	116	118	38	61	115	115	37	36	36	37	36	37	121
2018LSAL05554	759	61	61	61	61	61	51	759	826	93	56	93	59	50	93	31	53	99	38	56	58	100	63	77	73	101	59	74	61	50	71	97	57	56	61	103	77	76	100	103	60	62	98	99	99	99	99	100	80
2019LSAL00010	823	96	96	96	97	98	124	823	863	47	126	108	115	124	107	112	127	136	115	129	128	54	113	115	143	33	131	110	132	124	139	50	130	132	117	11	113	113	33	56	136	137	32	31	31	33	31	32	117
2019LSAL00354	754	76	77	78	78	76	51	754	823	89	52	90	59	48	89	57	50	26	39	56	53	97	63	92	70	97	57	87	57	50	66	110	55	55	61	117	89	90	114	116	61	62	95	95	95	96	95	97	95
2019LSAL00361	797	38	39	39	39	39	84	797	834	93	85	92	71	81	92	68	95	141	73	88	87	99	75	55	101	101	89	52	90	83	100	95	88	90	73	104	54	36	99	102	92	95	99	98	98	101	99	100	58
2019LSAL00477	799	41	40	40	40	40	87	800	838	95	89	96	75	86	96	72	99	144	78	92	90	102	78	58	104	103	94	54	94	87	103	98	93	95	77	105	55	39	100	104	95	100	102	100	101	101	101	102	60
2019LSAL00554	799	85	84	84	84	84	85	799	836	37	88	94	95	86	93	92	89	96	77	92	89	45	99	102	103	21	94	98	94	86	102	39	92	94	98	23	101	101	15	45	97	99	2	1	1	3	1	2	103
2019LSAL00584	751	72	70	72	71	70	45	751	823	84	19	84	54	43	84	50	45	52	34	50	20	91	58	87	65	92	53	84	33	45	41	107	50	51	56	114	87	85	110	112	55	57	90	90	90	92	90	91	90
2019LSAL00588	740	58	56	57	58	56	30	740	812	71	34	71	39	27	71	36	31	40	18	36	35	77	43	72	50	79	36	69	40	29	47	92	34	37	42	99	72	72	96	96	40	43	76	76	77	77	77	78	76
2019LSAL00630	803	91	92	92	92	92	91	803	843	41	94	98	99	92	97	98	95	102	83	98	95	49	103	108	109	24	99	104	100	92	108	46	98	100	102	29	107	107	21	52	103	105	6	5	5	7	5	6	110
2019LSAL00713	752	66	64	65	65	64	38	752	824	79	42	79	46	37	79	43	35	48	28	44	43	87	51	82	59	87	36	78	48	38	56	100	44	45	50	107	81	81	104	106	48	51	86	84	85	87	85	86	84
2019LSAL00729	756	56	57	57	57	57	40	756	829	89	52	89	49	46	89	51	48	95	35	37	54	95	44	73	66	96	55	70	57	31	67	92	53	37	42	100	73	71	95	99	41	43	94	94	95	97	95	95	76
2019LSAL00730	823	116	116	117	116	116	59	823	890	99	39	135	68	57	135	100	60	67	48	65	40	106	72	132	116	142	66	128	46	59	56	102	64	102	107	111	131	129	106	107	68	71	104	104	104	106	105	105	134
2019LSAL00741	754	73	71	73	72	71	43	754	827	84	47	83	52	42	83	49	40	53	33	49	48	92	56	88	63	92	41	84	52	43	61	106	49	50	55	114	87	87	110	112	53	56	91	88	90	92	90	91	90
2019LSAL00843	749	45	46	46	46	46	36	749	822	78	41	78	44	35	78	40	38	47	24	41	43	85	48	62	55	86	45	59	47	35	56	81	42	41	46	89	62	61	85	88	45	47	84	83	84	86	84	85	65
2020LSAL00021	795	95	92	94	93	93	66	795	862	104	67	104	74	64	104	70	65	92	55	71	68	112	78	110	86	112	73	106	72	63	81	129	71	73	77	136	109	109	132	134	75	78	111	110	110	112	110	111	112
2020LSAL00708	774	80	75	77	76	76	47	774	845	87	50	87	55	45	88	51	46	94	36	52	51	95	59	93	67	95	54	89	56	46	64	112	52	54	58	119	92	92	115	117	56	59	94	93	93	95	93	94	95
2020LSAL00709	779	87	81	84	83	83	48	779	850	90	51	88	56	46	89	52	47	95	37	53	52	98	60	99	68	100	55	94	57	47	65	115	53	55	59	121	96	96	118	119	57	60	96	96	95	97	96	96	100
2020LSAL00710	773	82	76	79	78	78	47	773	843	88	50	87	55	45	88	51	46	94	36	52	51	96	59	94	67	96	54	90	56	46	64	114	52	54	58	120	92	92	117	118	56	59	95	95	94	96	94	95	96
2020LSAL01260	805	114	110	113	112	112	104	805	874	108	104	102	111	102	103	108	115	159	93	109	105	116	116	129	124	116	111	124	111	103	118	122	109	111	115	127	127	127	126	126	113	116	117	117	115	118	116	117	130
2020LSAL01372	856	44	40	40	40	41	114	856	864	98	116	121	104	115	121	101	125	173	106	118	119	107	102	54	134	106	123	28	122	116	131	102	119	124	106	110	57	61	106	108	126	127	106	104	105	107	104	106	60
2020LSAL01374	814	81	80	80	80	81	82	814	850	87	85	83	92	83	82	89	97	142	73	88	86	95	96	98	101	95	91	94	90	82	98	90	88	91	95	97	97	96	95	96	94	95	96	94	94	97	95	96	100
2020LSAL01913	776	88	84	87	86	85	48	776	851	96	59	96	56	54	97	58	55	66	43	24	60	103	30	103	76	103	62	98	65	38	73	121	61	25	38	128	101	100	124	126	28	30	102	102	102	104	102	103	104
2021LSAL01976	769	47	46	46	46	47	41	769	840	79	20	79	49	39	80	45	41	49	30	45	21	87	53	64	61	87	48	60	28	40	36	82	46	48	52	90	63	63	86	88	50	53	86	84	85	87	85	86	66
2021LSAL06744	765	68	65	67	66	66	29	765	834	77	40	77	37	35	78	39	37	47	24	34	41	85	41	83	57	85	44	79	46	28	54	102	42	36	40	108	82	82	105	107	38	41	84	83	83	85	83	84	85
2021LSAL06872	830	95	94	94	94	95	96	831	867	27	99	103	106	97	102	103	100	108	87	101	100	25	110	112	113	53	105	108	104	97	112	30	102	105	109	53	111	111	53	36	108	109	52	51	50	53	51	52	114
2021LSAL06875	827	94	93	93	93	94	95	828	864	27	98	103	105	96	102	102	99	107	86	100	99	25	109	111	113	53	104	107	103	96	111	30	101	104	108	53	110	110	53	36	107	108	52	51	50	53	51	52	113
2021LSAL06876	827	95	94	94	94	94	96	828	863	27	99	103	106	97	102	103	100	108	87	101	100	25	110	112	113	53	105	108	104	97	112	30	102	105	109	53	111	111	53	36	108	109	52	51	50	53	51	52	114
CTC1559	795	57	56	56	56	56	57	795	830	63	61	67	68	59	66	65	63	72	75	64	62	71	72	74	77	71	67	70	66	59	74	66	64	67	71	73	73	73	72	72	70	71	72	70	70	73	71	72	76
CTC1560	765	669	675	677	674	676	671	765	827	665	666	677	676	663	678	679	686	717	680	662	671	677	680	686	684	675	665	678	672	668	682	677	671	670	678	677	675	676	678	686	667	678	678	681	675	674	674	678	688
CTC1561	763	667	673	675	672	674	669	763	826	663	664	675	674	661	676	677	684	715	678	660	669	675	678	684	682	673	663	676	670	666	680	675	669	668	676	675	673	674	676	684	665	676	676	679	673	672	672	676	686
CTC1562	998	836	843	845	843	841	841	999	41	832	834	843	842	832	844	845	842	889	850	832	841	847	849	852	854	843	832	844	844	836	853	848	841	841	847	845	842	843	850	856	839	848	848	850	843	839	845	855	854
CTC1567	755	87	87	87	87	87	67	755	810	80	72	95	85	73	94	88	110	111	84	75	77	85	83	100	99	100	83	95	76	76	85	81	74	89	94	88	95	95	87	87	90	81	86	85	86	88	86	87	105
CTC1570	752	655	655	662	656	657	693	752	784	628	676	672	675	675	675	679	681	734	695	673	684	644	681	668	704	635	676	657	689	682	696	662	687	684	676	659	654	655	663	670	677	694	643	647	640	637	640	644	668
CTC1814DS	776	86	83	85	84	84	79	776	841	84	80	35	87	77	36	83	79	124	68	84	80	93	91	101	99	93	86	97	86	78	94	96	84	86	90	102	100	100	98	101	88	91	92	91	90	93	90	92	103
CTC1820DS	815	83	82	82	82	82	84	815	852	36	87	92	94	84	92	90	87	94	74	89	88	45	98	99	103	47	92	96	92	85	99	39	89	92	96	46	98	98	47	45	96	97	45	44	45	46	44	46	102
CTC1821DS	818	83	82	83	82	82	105	818	849	91	109	46	95	106	45	92	110	155	97	112	109	99	98	100	125	99	114	96	113	107	122	94	112	115	97	101	99	99	97	100	118	118	98	96	96	99	97	97	102
CTC1824DS	876	134	137	134	135	137	88	876	905	40	92	133	99	89	133	131	91	98	79	95	93	48	103	152	143	89	96	150	96	89	104	43	93	134	137	51	150	151	51	49	100	102	49	48	50	49	47	50	155
CTC1825DS	874	134	137	134	135	137	88	874	904	40	92	133	99	89	133	131	91	98	79	95	93	48	103	152	143	89	96	150	96	89	104	43	93	134	137	51	150	151	51	49	100	102	49	48	50	49	47	50	155
CTC1826DS	808	39	38	38	38	39	88	808	843	85	91	99	77	89	99	74	103	147	79	93	92	94	80	50	107	93	96	47	96	89	103	89	94	97	79	97	55	59	93	94	100	101	93	91	92	94	92	93	58
CTC1827DS	810	40	39	39	39	39	89	810	845	86	92	100	78	90	100	75	104	148	80	94	93	95	81	51	108	94	97	48	97	90	104	90	95	98	80	98	56	60	94	95	101	102	94	92	93	95	93	94	59
CTC1828DS	808	40	39	39	39	40	94	808	841	86	97	100	83	95	100	80	109	153	85	99	98	95	81	51	113	94	102	48	102	95	109	90	100	103	85	98	56	60	94	95	106	107	94	92	93	95	93	94	59
CTC1829DS	877	135	137	134	135	138	125	877	902	86	130	151	116	128	150	149	141	148	118	130	131	93	119	153	180	134	133	150	133	127	142	89	128	173	154	97	151	152	96	95	138	139	95	94	95	95	93	95	155
CTC1836DS	780	82	78	81	80	80	49	780	846	90	52	89	57	47	90	53	34	96	38	54	53	98	61	96	69	97	52	91	58	48	66	115	54	56	60	121	94	94	118	119	58	61	96	96	95	97	96	96	97
CTC1837DS	781	82	78	81	80	80	48	781	848	90	51	88	56	46	89	52	33	95	37	53	52	98	60	96	68	97	51	91	57	47	65	115	53	55	59	121	93	93	118	119	57	60	96	96	95	97	96	96	97
CTC1838DS	815	41	40	40	40	40	85	815	847	94	89	96	74	86	96	72	100	145	77	92	89	102	77	58	105	102	94	54	94	87	102	98	92	94	77	106	56	23	101	103	97	99	102	100	100	103	101	102	59
CTC1840DS	772	74	71	73	72	71	45	772	839	83	46	83	53	43	84	49	45	47	34	49	47	91	57	90	65	90	52	84	52	44	60	108	50	52	56	115	87	87	110	112	53	57	90	89	89	91	88	90	91
CTC1842DS	772	73	70	72	71	71	44	772	839	82	45	82	52	42	83	48	44	46	33	48	46	90	56	89	64	89	51	83	51	43	59	107	49	51	55	114	86	86	109	111	52	56	89	88	88	90	87	89	90
CTC1843DS	774	75	73	74	74	74	47	774	843	85	48	85	55	45	86	51	47	49	36	51	49	93	59	92	67	92	54	86	54	46	62	109	52	54	58	117	89	89	112	114	55	59	92	90	91	93	90	92	93
CTC1844DS	773	74	71	73	72	71	34	773	839	83	45	82	42	40	83	44	42	53	29	39	46	91	46	89	62	90	49	84	51	33	59	106	47	40	45	113	87	86	110	112	43	46	89	88	88	90	89	89	90
CTC1845DS	765	74	71	73	72	71	34	765	834	83	45	82	42	40	83	44	42	52	29	39	46	91	46	89	62	90	49	84	51	33	59	106	47	40	45	113	87	86	110	112	43	46	89	88	88	90	89	89	90
CTC1846DS	797	107	104	106	105	105	99	797	861	104	100	42	107	96	43	102	98	143	87	103	99	113	111	121	119	113	105	117	105	97	114	117	104	105	109	122	120	120	118	121	106	110	111	110	109	111	110	111	123
CTC1847DS	761	67	66	66	66	66	65	761	835	69	69	69	76	66	68	74	96	122	82	70	70	77	80	84	86	81	75	80	72	67	82	72	70	76	81	79	82	82	78	78	78	79	78	76	76	79	77	78	86
CTC1848DS	916	796	802	805	802	800	801	916	75	797	795	801	801	794	802	802	802	849	811	794	803	808	808	810	811	805	793	805	802	796	810	806	801	801	807	807	804	803	810	816	796	807	808	811	807	804	805	812	814
CTC1849DS	839	109	108	107	108	105	109	839	865	114	110	116	117	108	115	114	112	120	101	113	110	122	121	123	129	121	116	119	114	108	123	120	116	116	120	124	122	122	121	123	119	120	121	122	123	122	119	121	125
Reference_LT2	766	645	640	651	640	636	648	766	799	602	631	625	629	624	628	631	650	706	645	622	637	609	634	641	657	607	622	635	642	635	644	634	635	638	629	624	624	634	634	636	624	648	615	618	611	604	607	615	647
[truncated: 64 more columns]

## Sheet: cgSNP_Derby
snp-dists 0.8.2	2011LSAL04899	2014LSAL00717	2014LSAL00762	2014LSAL00873	2014LSAL00980	2014LSAL01220	2014LSAL01256	2014LSAL01467	2014LSAL01894	2014LSAL02051	2014LSAL02285	2014LSAL02431	2014LSAL02463	2014LSAL02838	2014LSAL03926	2014LSAL03974	2014LSAL03985	2014LSAL04673	2015LSAL00134	2015LSAL00137	2015LSAL00429	2015LSAL00452	2015LSAL00691	2015LSAL01058	2015LSAL01314	2015LSAL01334	2015LSAL01578	2015LSAL01697	2015LSAL01713	2015LSAL01716	2015LSAL03121	2015LSAL03260	2015LSAL03563	2015LSAL03564	2015LSAL04264	2015LSAL04562	2016LSAL00028	2019LSAL02062	Reference_RM006	CTC1816DS	CTC1831DS	CTC1833DS	CTC1835DS	CTC1839DS	CTC1022	CTC1756	Cluster_10Alleles	Cluster_20_SNPs
2011LSAL04899	0	6027	6081	6045	6037	6041	6047	84	6040	6037	6037	6026	6050	6068	82	6024	40564	40576	6048	6052	6047	6037	6081	6038	6038	6073	6056	6051	6043	40578	87	6041	6052	6041	6035	6040	92	6052	6655	6117	6108	6101	6102	6097	82	6113
2014LSAL00717	6027	0	228	194	185	188	194	6007	187	185	184	173	198	215	6021	171	40163	40175	196	199	194	184	228	185	185	220	205	198	190	40177	6026	188	199	188	182	187	6030	199	807	264	256	248	249	244	6021	260
2014LSAL00762	6081	228	0	228	219	222	228	6061	221	219	218	149	232	249	6075	205	40214	40226	230	233	228	218	136	219	219	254	239	232	224	40228	6080	222	57	222	216	221	6084	233	841	114	164	98	99	94	6075	110
2014LSAL00873	6045	194	228	0	185	188	194	6025	187	185	184	173	198	215	6039	171	40181	40193	196	199	194	184	228	185	185	220	47	198	190	40195	6044	188	199	188	182	187	6048	199	703	264	254	248	249	244	6039	258
2014LSAL00980	6037	185	219	185	0	47	53	6017	46	12	43	164	65	74	6031	30	40169	40181	27	58	53	47	219	44	44	79	196	57	53	40183	6036	47	190	47	41	36	6040	58	798	255	247	239	240	235	6031	251	-	6D
2014LSAL01220	6041	188	222	188	47	0	50	6021	49	47	46	167	68	77	6035	33	40173	40185	58	55	50	50	222	47	41	82	199	60	56	40187	6040	50	193	50	38	49	6044	55	801	258	250	242	243	238	6035	254
2014LSAL01256	6047	194	228	194	53	50	0	6027	55	53	52	173	74	83	6041	39	40181	40193	64	57	24	56	228	53	19	88	205	66	62	40195	6046	56	199	56	44	55	6050	61	807	264	256	248	249	244	6041	260	-	2D
2014LSAL01467	84	6007	6061	6025	6017	6021	6027	0	6020	6017	6017	6006	6030	6046	76	6004	40542	40554	6028	6032	6027	6017	6061	6018	6018	6051	6036	6031	6023	40556	81	6021	6032	6021	6015	6020	86	6032	6635	6097	6088	6081	6082	6077	76	6093
2014LSAL01894	6040	187	221	187	46	49	55	6020	0	46	45	166	67	76	6034	32	40176	40188	57	60	55	49	221	46	46	81	198	59	55	40190	6039	49	192	9	43	48	6043	60	800	257	249	241	242	237	6034	253	R	4D
2014LSAL02051	6037	185	219	185	12	47	53	6017	46	0	43	164	65	74	6031	30	40169	40181	27	58	53	47	219	44	44	79	196	57	53	40183	6036	47	190	47	41	36	6040	58	798	255	247	239	240	235	6031	251	-	6D
2014LSAL02285	6037	184	218	184	43	46	52	6017	45	43	0	163	64	73	6031	15	40171	40183	54	57	52	46	218	43	43	78	195	56	52	40185	6036	46	189	46	40	45	6040	57	797	254	246	238	239	234	6031	250	-	5D
2014LSAL02431	6026	173	149	173	164	167	173	6006	166	164	163	0	177	194	6020	150	40162	40174	175	178	173	163	149	164	164	199	184	177	169	40176	6025	167	120	167	161	166	6029	178	786	185	177	169	170	165	6020	181
2014LSAL02463	6050	198	232	198	65	68	74	6030	67	65	64	177	0	95	6044	51	40187	40199	76	79	74	64	232	65	65	100	209	78	70	40201	6049	68	203	68	62	67	6053	79	811	268	260	252	253	248	6044	264
2014LSAL02838	6068	215	249	215	74	77	83	6046	76	74	73	194	95	0	6062	60	40202	40214	85	88	83	77	249	74	74	11	226	51	83	40216	6067	77	220	77	71	76	6071	88	828	285	277	269	270	265	6062	281	S	7D
2014LSAL03926	82	6021	6075	6039	6031	6035	6041	76	6034	6031	6031	6020	6044	6062	0	6018	40556	40568	6042	6046	6041	6031	6075	6032	6032	6067	6050	6045	6037	40570	79	6035	6046	6035	6029	6034	84	6046	6649	6111	6102	6095	6096	6091	44	6107
2014LSAL03974	6024	171	205	171	30	33	39	6004	32	30	15	150	51	60	6018	0	40160	40172	41	44	39	33	205	30	30	65	182	43	39	40174	6023	33	176	33	27	32	6027	44	784	241	233	225	226	221	6018	237	-	5D
2014LSAL03985	40564	40163	40214	40181	40169	40173	40181	40542	40176	40169	40171	40162	40187	40202	40556	40160	0	20	40182	40185	40181	40173	40217	40172	40174	40207	40192	40185	40179	24	40563	40177	40186	40177	40171	40176	40565	40187	40779	40250	40244	40234	40235	40230	40556	40246	-	9D
2014LSAL04673	40576	40175	40226	40193	40181	40185	40193	40554	40188	40181	40183	40174	40199	40214	40568	40172	20	0	40194	40197	40193	40185	40229	40184	40186	40219	40204	40197	40191	14	40575	40189	40198	40189	40183	40188	40577	40199	40791	40262	40256	40246	40247	40242	40568	40258	T	8D, 9D
2015LSAL00134	6048	196	230	196	27	58	64	6028	57	27	54	175	76	85	6042	41	40182	40194	0	69	64	58	230	55	55	90	207	68	64	40196	6047	58	201	58	52	47	6051	69	809	266	258	250	251	246	6042	262
2015LSAL00137	6052	199	233	199	58	55	57	6032	60	58	57	178	79	88	6046	44	40185	40197	69	0	57	61	233	58	48	93	210	71	67	40199	6051	61	204	61	49	60	6055	66	812	269	261	253	254	249	6046	265
2015LSAL00429	6047	194	228	194	53	50	24	6027	55	53	52	173	74	83	6041	39	40181	40193	64	57	0	56	228	53	19	88	205	66	62	40195	6046	56	199	56	44	55	6050	61	807	264	256	248	249	244	6041	260	-	3D
2015LSAL00452	6037	184	218	184	47	50	56	6017	49	47	46	163	64	77	6031	33	40173	40185	58	61	56	0	218	47	47	82	195	60	46	40187	6036	50	189	50	44	49	6040	61	797	254	246	238	239	234	6031	250
2015LSAL00691	6081	228	136	228	219	222	228	6061	221	219	218	149	232	249	6075	205	40217	40229	230	233	228	218	0	219	219	254	239	232	224	40231	6080	222	107	222	216	221	6084	233	841	172	144	156	157	152	6075	168
2015LSAL01058	6038	185	219	185	44	47	53	6018	46	44	43	164	65	74	6032	30	40172	40184	55	58	53	47	219	0	44	79	196	57	53	40186	6037	47	190	47	41	46	6041	58	798	255	247	239	240	235	6032	251
2015LSAL01314	6038	185	219	185	44	41	19	6018	46	44	43	164	65	74	6032	30	40174	40186	55	48	19	47	219	44	0	79	196	57	53	40188	6037	47	190	47	35	46	6041	52	798	255	247	239	240	235	6032	251	-	2D, 3D
2015LSAL01334	6073	220	254	220	79	82	88	6051	81	79	78	199	100	11	6067	65	40207	40219	90	93	88	82	254	79	79	0	231	56	88	40221	6072	82	225	82	76	81	6076	93	833	290	282	274	275	270	6067	286	S	7D
2015LSAL01578	6056	205	239	47	196	199	205	6036	198	196	195	184	209	226	6050	182	40192	40204	207	210	205	195	239	196	196	231	0	209	201	40206	6055	199	210	199	193	198	6059	210	714	275	265	259	260	255	6050	269
2015LSAL01697	6051	198	232	198	57	60	66	6031	59	57	56	177	78	51	6045	43	40185	40197	68	71	66	60	232	57	57	56	209	0	66	40199	6050	60	203	60	54	59	6054	71	811	268	260	252	253	248	6045	264
2015LSAL01713	6043	190	224	190	53	56	62	6023	55	53	52	169	70	83	6037	39	40179	40191	64	67	62	46	224	53	53	88	201	66	0	40193	6042	56	195	56	50	55	6046	67	803	260	252	244	245	240	6037	256
2015LSAL01716	40578	40177	40228	40195	40183	40187	40195	40556	40190	40183	40185	40176	40201	40216	40570	40174	24	14	40196	40199	40195	40187	40231	40186	40188	40221	40206	40199	40193	0	40577	40191	40200	40191	40185	40190	40579	40201	40793	40264	40258	40248	40249	40244	40570	40260	T	8D
2015LSAL03121	87	6026	6080	6044	6036	6040	6046	81	6039	6036	6036	6025	6049	6067	79	6023	40563	40575	6047	6051	6046	6036	6080	6037	6037	6072	6055	6050	6042	40577	0	6040	6051	6040	6034	6039	89	6051	6654	6116	6107	6100	6101	6096	79	6112
2015LSAL03260	6041	188	222	188	47	50	56	6021	49	47	46	167	68	77	6035	33	40177	40189	58	61	56	50	222	47	47	82	199	60	56	40191	6040	0	193	50	44	49	6044	61	801	258	250	242	243	238	6035	254
2015LSAL03563	6052	199	57	199	190	193	199	6032	192	190	189	120	203	220	6046	176	40186	40198	201	204	199	189	107	190	190	225	210	203	195	40200	6051	193	0	193	187	192	6055	204	812	93	135	77	78	73	6046	89
2015LSAL03564	6041	188	222	188	47	50	56	6021	9	47	46	167	68	77	6035	33	40177	40189	58	61	56	50	222	47	47	82	199	60	56	40191	6040	50	193	0	44	49	6044	61	801	258	250	242	243	238	6035	254	R	4D
2015LSAL04264	6035	182	216	182	41	38	44	6015	43	41	40	161	62	71	6029	27	40171	40183	52	49	44	44	216	41	35	76	193	54	50	40185	6034	44	187	44	0	43	6038	25	795	252	244	236	237	232	6029	248
2015LSAL04562	6040	187	221	187	36	49	55	6020	48	36	45	166	67	76	6034	32	40176	40188	47	60	55	49	221	46	46	81	198	59	55	40190	6039	49	192	49	43	0	6043	60	800	257	249	241	242	237	6034	253
2016LSAL00028	92	6030	6084	6048	6040	6044	6050	86	6043	6040	6040	6029	6053	6071	84	6027	40565	40577	6051	6055	6050	6040	6084	6041	6041	6076	6059	6054	6046	40579	89	6044	6055	6044	6038	6043	0	6055	6658	6120	6111	6104	6105	6100	84	6116
2019LSAL02062	6052	199	233	199	58	55	61	6032	60	58	57	178	79	88	6046	44	40187	40199	69	66	61	61	233	58	52	93	210	71	67	40201	6051	61	204	61	25	60	6055	0	812	269	261	253	254	249	6046	265
CTC1022	82	6021	6075	6039	6031	6035	6041	76	6034	6031	6031	6020	6044	6062	44	6018	40556	40568	6042	6046	6041	6031	6075	6032	6032	6067	6050	6045	6037	40570	79	6035	6046	6035	6029	6034	84	6046	6649	6111	6102	6095	6096	6091	0	6107
CTC1756	6113	260	110	258	251	254	260	6093	253	251	250	181	264	281	6107	237	40246	40258	262	265	260	250	168	251	251	286	269	264	256	40260	6112	254	89	254	248	253	6116	265	871	54	194	96	97	92	6107	0
CTC1816DS	6117	264	114	264	255	258	264	6097	257	255	254	185	268	285	6111	241	40250	40262	266	269	264	254	172	255	255	290	275	268	260	40264	6116	258	93	258	252	257	6120	269	877	0	200	100	101	96	6111	54
CTC1831DS	6108	256	164	254	247	250	256	6088	249	247	246	177	260	277	6102	233	40244	40256	258	261	256	246	144	247	247	282	265	260	252	40258	6107	250	135	250	244	249	6111	261	867	200	0	184	185	180	6102	194
CTC1833DS	6101	248	98	248	239	242	248	6081	241	239	238	169	252	269	6095	225	40234	40246	250	253	248	238	156	239	239	274	259	252	244	40248	6100	242	77	242	236	241	6104	253	861	100	184	0	1	48	6095	96	Q	1D
CTC1835DS	6102	249	99	249	240	243	249	6082	242	240	239	170	253	270	6096	226	40235	40247	251	254	249	239	157	240	240	275	260	253	245	40249	6101	243	78	243	237	242	6105	254	862	101	185	1	0	49	6096	97	Q	1D
CTC1839DS	6097	244	94	244	235	238	244	6077	237	235	234	165	248	265	6091	221	40230	40242	246	249	244	234	152	235	235	270	255	248	240	40244	6096	238	73	238	232	237	6100	249	857	96	180	48	49	0	6091	92
Reference_RM006	6655	807	841	703	798	801	807	6635	800	798	797	786	811	828	6649	784	40779	40791	809	812	807	797	841	798	798	833	714	811	803	40793	6654	801	812	801	795	800	6658	812	0	877	867	861	862	857	6649	871

## Sheet: cgSNP_Rissen
snp-dists 0.8.2	2014LSAL03729	2020LSAL01379	Reference_GJ0703-2	CTC1815DS	CTC1817DS	CTC1819DS	CTC1822DS	CTC1823DS	CTC1841DS	CTC1852DS	CTC1597	CTC1754	Cluster_10Alleles	Cluster_20_SNPs
2014LSAL03729	0	73	183	112	71	81	58	58	115	84	53	122
2020LSAL01379	73	0	160	85	22	34	61	61	88	81	56	95
Reference_GJ0703-2	183	160	0	165	158	168	171	171	172	181	166	175
CTC1815DS	112	85	165	0	83	93	70	70	109	70	95	40
CTC1817DS	71	22	158	83	0	32	59	59	86	79	54	93
CTC1819DS	81	34	168	93	32	0	69	69	96	89	64	103
CTC1822DS	58	61	171	70	59	69	0	0	103	46	41	80	U	1R
CTC1823DS	58	61	171	70	59	69	0	0	103	46	41	80	U	1R
CTC1841DS	115	88	172	109	86	96	103	103	0	121	98	119
CTC1852DS	84	81	181	70	79	89	46	46	121	0	67	80
CTC1597	53	56	166	95	54	64	41	41	98	67	0	105
CTC1754	122	95	175	40	93	103	80	80	119	80	105	0
