# Supplementary material for: Genomic insights of Salmonella isolated from dry fermented sausage production chains in Spain and France
Source: Sci Rep. 2024 May 22;14:11660. doi: 10.1038/s41598-024-62141-9 (PMC11111747; doi:10.1038/s41598-024-62141-9)
Supplement: Supplementary file 6 — Supplementary Table S5. [file 41598_2024_62141_MOESM6_ESM.xlsx]

## Sheet: vfdb
Strain	Country	Serovar	avrA	bcfA	bcfB	bcfC	bcfD	bcfE	bcfF	bcfG	cdtB	csgA	csgB	csgC	csgD	csgE	csgF	csgG	entA	entB	entE	faeC	faeD	faeE	fepC	fepG	fimC	fimD	fimF	fimH	fimI	fyuA	gogB	grvA	invA	invB	invC	invE	invF	invG	invH	invI	invJ	irp1	irp2	lpfA	lpfB	lpfC	lpfD
2011LSAL04899	France	S. Derby	1	1	1	1	1	1	1	1	0	1	1	1	1	1	1	1	0	0	0	0	0	0	0	0	1	1	1	1	1	0	0	0	1	1	1	1	1	1	1	1	1	0	0	0	0	0	0
2014LSAL00262	France	S. Typhimurium	1	1	1	1	1	1	1	1	0	1	1	1	1	1	1	1	0	0	0	0	0	0	0	0	1	1	1	1	1	0	1	1	1	1	1	1	1	1	1	1	1	0	0	1	1	1	1
2014LSAL00717	France	S. Derby	1	1	1	1	1	1	1	1	0	1	1	1	1	1	1	1	0	0	0	0	0	0	0	0	1	1	1	1	1	0	0	0	0	0	0	0	0	0	0	0	0	0	0	0	0	0	0
2014LSAL00762	France	S. Derby	1	1	1	1	1	1	1	1	0	1	1	1	1	1	1	1	0	0	0	0	0	0	0	0	1	1	1	1	1	0	0	0	1	1	1	1	1	1	1	1	1	0	0	0	0	0	0
2014LSAL00873	France	S. Derby	1	1	1	1	1	1	1	1	0	1	1	1	1	1	1	1	0	0	0	0	0	0	0	0	1	1	1	1	1	0	0	0	1	1	1	1	1	1	1	1	1	0	0	0	0	0	0
2014LSAL00980	France	S. Derby	1	1	1	1	1	1	1	1	0	1	1	1	1	1	1	1	0	0	0	0	0	0	0	0	1	1	1	1	1	0	0	0	1	1	1	1	1	1	1	1	1	0	0	0	0	0	0
2014LSAL01220	France	S. Derby	1	1	1	1	1	1	1	1	0	1	1	1	1	1	1	1	0	0	0	0	0	0	0	0	1	1	1	1	1	0	0	0	1	1	1	1	1	1	1	1	1	0	0	0	0	0	0
2014LSAL01256	France	S. Derby	1	1	1	1	1	1	1	1	0	1	1	1	1	1	1	1	0	0	0	0	0	0	0	0	1	1	1	1	1	0	0	0	1	1	1	1	1	1	1	1	1	0	0	0	0	0	0
2014LSAL01467	France	S. Derby	1	1	1	1	1	1	1	1	0	1	1	1	1	1	1	1	0	0	0	0	0	0	0	0	1	1	1	1	1	0	0	0	1	1	1	1	1	1	1	1	1	0	0	0	0	0	0
2014LSAL01894	France	S. Derby	1	1	1	1	1	1	1	1	0	1	1	1	1	1	1	1	0	0	0	0	0	0	0	0	1	1	1	1	1	0	0	0	1	1	1	1	1	1	1	1	1	0	0	0	0	0	0
2014LSAL01903	France	S. 1,4,[5],12:i:-	1	1	1	1	1	1	1	1	0	1	1	1	1	1	1	1	0	0	0	0	0	0	0	0	1	1	1	1	1	0	1	0	1	1	1	1	1	1	1	1	1	0	0	1	1	1	1
2014LSAL01904	France	S. 1,4,[5],12:i:-	1	1	1	1	1	1	1	1	0	1	1	1	1	1	1	1	0	0	0	0	0	0	0	0	1	1	1	1	1	0	1	0	1	1	1	1	1	1	1	1	1	0	0	1	1	1	1
2014LSAL01905	France	S. 1,4,[5],12:i:-	1	1	1	1	1	1	1	1	0	1	1	1	1	1	1	1	0	0	0	0	0	0	0	0	1	1	1	1	1	0	1	0	1	1	1	1	1	1	1	1	1	0	0	1	1	1	1
2014LSAL01906	France	S. 1,4,[5],12:i:-	1	1	1	1	1	1	1	1	0	1	1	1	1	1	1	1	0	0	0	0	0	0	0	0	1	1	1	1	1	0	1	0	1	1	1	1	1	1	1	1	1	0	0	1	1	1	1
2014LSAL01907	France	S. 1,4,[5],12:i:-	1	1	1	1	1	1	1	1	0	1	1	1	1	1	1	1	0	0	0	0	0	0	0	0	1	1	1	1	1	0	1	0	1	1	1	1	1	1	1	1	1	0	0	1	1	1	1
2014LSAL02051	France	S. Derby	1	1	1	1	1	1	1	1	0	1	1	1	1	1	1	1	0	0	0	0	0	0	0	0	1	1	1	1	1	0	0	0	1	1	1	1	1	1	1	1	1	0	0	0	0	0	0
2014LSAL02130	France	S. 1,4,[5],12:i:-	1	1	1	1	1	1	1	1	0	1	1	1	1	1	1	1	0	0	0	0	0	0	0	0	1	1	1	1	1	0	1	0	1	1	1	1	1	1	1	1	1	0	0	1	1	1	1
2014LSAL02285	France	S. Derby	1	1	1	1	1	1	1	1	0	1	1	1	1	1	1	1	0	0	0	0	0	0	0	0	1	1	1	1	1	0	0	0	1	1	1	1	1	1	1	1	1	0	0	0	0	0	0
2014LSAL02431	France	S. Derby	1	1	1	1	1	1	1	1	0	1	1	1	1	1	1	1	0	0	0	0	0	0	0	0	1	1	1	1	1	0	0	0	1	1	1	1	1	1	1	1	1	0	0	0	0	0	0
2014LSAL02463	France	S. Derby	1	1	1	1	1	1	1	1	0	1	1	1	1	1	1	1	0	0	0	0	0	0	0	0	1	1	1	1	1	0	0	0	1	1	1	1	1	1	1	1	1	0	0	0	0	0	0
2014LSAL02838	France	S. Derby	1	1	1	1	1	1	1	1	0	1	1	1	1	1	1	1	0	0	0	0	0	0	0	0	1	1	1	1	1	0	0	0	1	1	1	1	1	1	1	1	1	0	0	0	0	0	0
2014LSAL03729	France	S. Rissen	1	1	1	1	1	1	1	1	0	1	1	1	1	1	1	1	0	0	0	0	0	0	0	0	1	1	1	1	1	0	0	0	1	1	1	1	1	1	1	1	1	0	0	1	1	1	0
2014LSAL03926	France	S. Derby	1	1	1	1	1	1	1	1	0	1	1	1	1	1	1	1	0	0	0	0	0	0	0	0	1	1	1	1	1	0	0	0	1	1	1	1	1	1	1	1	1	0	0	1	1	1	0
2014LSAL03974	France	S. Derby	1	1	1	1	1	1	1	1	0	1	1	1	1	1	1	1	0	0	0	0	0	0	0	0	1	1	1	1	1	0	0	0	1	1	1	1	1	1	1	1	1	0	0	0	0	0	0
2014LSAL03985	France	S. Derby	1	1	1	1	1	1	1	1	0	1	1	1	1	1	1	1	0	0	0	0	0	0	0	0	1	1	1	1	1	0	0	0	1	1	1	1	1	1	1	1	1	0	0	1	1	1	0
2014LSAL04597	France	S. Typhimurium	1	1	1	1	1	1	1	1	0	1	1	1	1	1	1	1	0	0	0	0	0	0	0	0	1	1	1	1	1	0	1	1	1	1	1	1	1	1	1	1	1	0	0	1	1	1	1
2014LSAL04673	France	S. Derby	1	1	1	1	1	1	1	1	0	1	1	1	1	1	1	1	0	0	0	0	0	0	0	0	1	1	1	1	1	0	0	0	1	1	1	1	1	1	1	1	1	0	0	1	1	1	0
2014LSAL04713	France	S. Typhimurium	1	1	1	1	1	1	1	1	0	1	1	1	1	1	1	1	0	0	0	0	0	0	0	0	1	1	1	1	1	0	1	1	1	1	1	1	1	1	1	1	1	0	0	1	1	1	1
2015LSAL00134	France	S. Derby	1	1	1	1	1	1	1	1	0	1	1	1	1	1	1	1	0	0	0	0	0	0	0	0	1	1	1	1	1	0	0	0	1	1	1	1	1	1	1	1	1	0	0	0	0	0	0
2015LSAL00137	France	S. Derby	1	1	1	1	1	1	1	1	0	1	1	1	1	1	1	1	0	0	0	0	0	0	0	0	1	1	1	1	1	0	0	0	1	1	1	1	1	1	1	1	1	0	0	0	0	0	0
2015LSAL00429	France	S. Derby	1	1	1	1	1	1	1	1	0	1	1	1	1	1	1	1	0	0	0	0	0	0	0	0	1	1	1	1	1	0	0	0	1	1	1	1	1	1	1	1	1	0	0	0	0	0	0
2015LSAL00452	France	S. Derby	1	1	1	1	1	1	1	1	0	1	1	1	1	1	1	1	0	0	0	0	0	0	0	0	1	1	1	1	1	0	0	0	1	1	1	1	1	1	1	1	1	0	0	0	0	0	0
2015LSAL00691	France	S. Derby	1	1	1	1	1	1	1	1	0	1	1	1	1	1	1	1	0	0	0	0	0	0	0	0	1	1	1	1	1	0	0	0	1	1	1	1	1	1	1	1	1	0	0	0	0	0	0
2015LSAL01058	France	S. Derby	1	1	1	1	1	1	1	1	0	1	1	1	1	1	1	1	0	0	0	0	0	0	0	0	1	1	1	1	1	0	0	0	1	1	1	1	1	1	1	1	1	0	0	0	0	0	0
2015LSAL01314	France	S. Derby	1	1	1	1	1	1	1	1	0	1	1	1	1	1	1	1	0	0	0	0	0	0	0	0	1	1	1	1	1	0	0	0	1	1	1	1	1	1	1	1	1	0	0	0	0	0	0
2015LSAL01334	France	S. Derby	1	1	1	1	1	1	1	1	0	1	1	1	1	1	1	1	0	0	0	0	0	0	0	0	1	1	1	1	1	0	0	0	1	1	1	1	1	1	1	1	1	0	0	0	0	0	0
2015LSAL01461	France	S. 1,4,[5],12:i:-	1	1	1	1	1	1	1	1	0	1	1	1	1	1	1	1	0	0	0	0	0	0	0	0	1	1	1	1	1	0	1	0	1	1	1	1	1	1	1	1	1	0	0	1	1	1	1
2015LSAL01578	France	S. Derby	1	1	1	1	1	1	1	1	0	1	1	1	1	1	1	1	0	0	0	0	0	0	0	0	1	1	1	1	1	0	0	0	1	1	1	1	1	1	1	1	1	0	0	0	0	0	0
2015LSAL01697	France	S. Derby	1	1	1	1	1	1	1	1	0	1	1	1	1	1	1	1	0	0	0	0	0	0	0	0	1	1	1	1	1	0	0	0	1	1	1	1	1	1	1	1	1	0	0	0	0	0	0
2015LSAL01713	France	S. Derby	1	1	1	1	1	1	1	1	0	1	1	1	1	1	1	1	0	0	0	0	0	0	0	0	1	1	1	1	1	0	0	0	1	1	1	1	1	1	1	1	1	0	0	0	0	0	0
2015LSAL01716	France	S. Derby	1	1	1	1	1	1	1	1	0	1	1	1	1	1	1	1	0	0	0	0	0	0	0	0	1	1	1	1	1	0	0	0	1	1	1	1	1	1	1	1	1	0	0	1	1	1	0
2015LSAL03121	France	S. Derby	1	1	1	1	1	1	1	1	0	1	1	1	1	1	1	1	0	0	0	0	0	0	0	0	1	1	1	1	1	0	0	0	1	1	1	1	1	1	1	1	1	0	0	0	0	0	0
2015LSAL03260	France	S. Derby	1	1	1	1	1	1	1	1	0	1	1	1	1	1	1	1	0	0	0	0	0	0	0	0	1	1	1	1	1	0	0	0	1	1	1	1	1	1	1	1	1	0	0	0	0	0	0
2015LSAL03563	France	S. Derby	1	1	1	1	1	1	1	1	0	1	1	1	1	1	1	1	0	0	0	0	0	0	0	0	1	1	1	1	1	0	0	0	1	1	1	1	1	1	1	1	1	0	0	0	0	0	0
2015LSAL03564	France	S. Derby	1	1	1	1	1	1	1	1	0	1	1	1	1	1	1	1	0	0	0	0	0	0	0	0	1	1	1	1	1	0	0	0	1	1	1	1	1	1	1	1	1	0	0	0	0	0	0
2015LSAL04264	France	S. Derby	1	1	1	1	1	1	1	1	0	1	1	1	1	1	1	1	0	0	0	0	0	0	0	0	1	1	1	1	1	0	0	0	1	1	1	1	1	1	1	1	1	0	0	0	0	0	0
2015LSAL04562	France	S. Derby	1	1	1	1	1	1	1	1	0	1	1	1	1	1	1	1	0	0	0	0	0	0	0	0	1	1	1	1	1	0	0	0	1	1	1	1	1	1	1	1	1	0	0	0	0	0	0
2016LSAL00028	France	S. Derby	1	1	1	1	1	1	1	1	0	1	1	1	1	1	1	1	0	0	0	0	0	0	0	0	1	1	1	1	1	0	0	0	1	1	1	1	1	1	1	1	1	0	0	0	0	0	0
2016LSAL04069	France	S. 1,4,[5],12:i:-	1	1	1	1	1	1	1	1	0	1	1	1	1	1	1	1	0	0	0	0	0	0	0	0	1	1	1	1	1	0	1	0	1	1	1	1	1	1	1	1	1	0	0	1	1	1	1
2016LSAL04250	France	S. 1,4,[5],12:i:-	1	1	1	1	1	1	1	1	0	1	1	1	1	1	1	1	0	0	0	0	0	0	0	0	1	1	1	1	1	0	1	0	1	1	1	1	1	1	1	1	1	0	0	1	1	1	1
2016LSAL04421	France	S. 1,4,[5],12:i:-	1	1	1	1	1	1	1	1	0	1	1	1	1	1	1	1	0	0	0	0	0	0	0	0	1	1	1	1	1	0	1	0	1	1	1	1	1	1	1	1	1	0	0	1	1	1	1
2016LSAL04500	France	S. 1,4,[5],12:i:-	1	1	1	1	1	1	1	1	0	1	1	1	1	1	1	1	0	0	0	0	0	0	0	0	1	1	1	1	1	0	1	0	1	1	1	1	1	1	1	1	1	0	0	1	1	1	1
2016LSAL04538	France	S. 1,4,[5],12:i:-	1	1	1	1	1	1	1	1	0	1	1	1	1	1	1	1	0	0	0	0	0	0	0	0	1	1	1	1	1	0	1	0	1	1	1	1	1	1	1	1	1	0	0	1	1	1	1
2016LSAL04629	France	S. 1,4,[5],12:i:-	1	1	1	1	1	1	1	1	0	1	1	1	1	1	1	1	0	0	0	0	0	0	0	0	1	1	1	1	1	0	1	0	1	1	1	1	1	1	1	1	1	0	0	1	1	1	1
2016LSAL04748	France	S. 1,4,[5],12:i:-	1	1	1	1	1	1	1	1	0	1	1	1	1	1	1	1	0	0	0	0	0	0	0	0	1	1	1	1	1	0	1	0	1	1	1	1	1	1	1	1	1	0	0	1	1	1	1
2016LSAL04792	France	S. 1,4,[5],12:i:-	1	1	1	1	1	1	1	1	0	1	1	1	1	1	1	1	0	0	0	0	0	0	0	0	1	1	1	1	1	0	1	0	1	1	1	1	1	1	1	1	1	0	0	1	1	1	1
2017LSAL00007	France	S. 1,4,[5],12:i:-	1	1	1	1	1	1	1	1	0	1	1	1	1	1	1	1	0	0	0	0	0	0	0	0	1	1	1	1	1	0	1	0	1	1	1	1	1	1	1	1	1	0	0	1	1	1	1
2017LSAL00039	France	S. 1,4,[5],12:i:-	1	1	1	1	1	1	1	1	0	1	1	1	1	1	1	1	0	0	0	0	0	0	0	0	1	1	1	1	1	0	1	0	1	1	1	1	1	1	1	1	1	0	0	1	1	1	1
2017LSAL00048	France	S. 1,4,[5],12:i:-	1	1	1	1	1	1	1	1	0	1	1	1	1	1	1	1	0	0	0	0	0	0	0	0	1	1	1	1	1	0	1	0	1	1	1	1	1	1	1	1	1	0	0	1	1	1	1
2017LSAL00083	France	S. 1,4,[5],12:i:-	1	1	1	1	1	1	1	1	0	1	1	1	1	1	1	1	0	0	0	0	0	0	0	0	1	1	1	1	1	0	1	0	1	1	1	1	1	1	1	1	1	0	0	1	1	1	1
2017LSAL00274	France	S. 1,4,[5],12:i:-	1	1	1	1	1	1	1	1	0	1	1	1	1	1	1	1	0	0	0	0	0	0	0	0	1	1	1	1	1	0	1	0	1	1	1	1	1	1	1	1	1	0	0	1	1	1	1
2017LSAL01237	France	S. 1,4,[5],12:i:-	1	1	1	1	1	1	1	1	0	1	1	1	1	1	1	1	0	0	0	0	0	0	0	0	1	1	1	1	1	0	1	0	1	1	1	1	1	1	1	1	1	0	0	1	1	1	1
2017LSAL01258	France	S. 1,4,[5],12:i:-	1	1	1	1	1	1	1	1	0	1	1	1	1	1	1	1	0	0	0	0	0	0	0	0	1	1	1	1	1	0	1	0	1	1	1	1	1	1	1	1	1	0	0	1	1	1	1
2017LSAL02599	France	S. 1,4,[5],12:i:-	1	1	1	1	1	1	1	1	0	1	1	1	1	1	1	1	0	0	0	0	0	0	0	0	1	1	1	1	1	0	1	0	1	1	1	1	1	1	1	1	1	0	0	1	1	1	1
2017LSAL03222	France	S. 1,4,[5],12:i:-	1	1	1	1	1	1	1	1	0	1	1	1	1	1	1	1	0	0	0	0	0	0	0	0	1	1	1	1	1	0	1	0	1	1	1	1	1	1	1	1	1	0	0	1	1	1	1
2017LSAL03759	France	S. 1,4,[5],12:i:-	1	1	1	1	1	1	1	1	0	1	1	1	1	1	1	1	0	0	0	0	0	0	0	0	1	1	1	1	1	0	1	0	1	1	1	1	1	1	1	1	1	0	0	1	1	1	1
2017LSAL03796	France	S. 1,4,[5],12:i:-	1	1	1	1	1	1	1	1	0	1	1	1	1	1	1	1	0	0	0	0	0	0	0	0	1	1	1	1	1	0	1	0	1	1	1	1	1	1	1	1	1	0	0	1	1	1	1
2017LSAL03817	France	S. 1,4,[5],12:i:-	1	1	1	1	1	1	1	1	0	1	1	1	1	1	1	1	0	0	0	0	0	0	0	0	1	1	1	1	1	0	1	0	1	1	1	1	1	1	1	1	1	0	0	1	1	1	1
2017LSAL04259	France	S. 1,4,[5],12:i:-	1	1	1	1	1	1	1	1	0	1	1	1	1	1	1	1	0	0	0	0	0	0	0	0	1	1	1	1	1	0	1	0	1	1	1	1	1	1	1	1	1	0	0	1	1	1	1
2018LSAL00319	France	S. 1,4,[5],12:i:-	1	1	1	1	1	1	1	1	0	1	1	1	1	1	1	1	0	0	0	0	0	0	0	0	1	1	1	1	1	0	1	0	1	1	1	1	1	1	1	1	1	0	0	1	1	1	1
2018LSAL00811	France	S. 1,4,[5],12:i:-	1	1	1	1	1	1	1	1	0	1	1	1	1	1	1	1	0	0	0	0	0	0	0	0	1	1	1	1	1	0	1	0	1	1	1	1	1	1	1	1	1	0	0	1	1	1	1
2018LSAL00832	France	S. 1,4,[5],12:i:-	1	1	1	1	1	1	1	1	0	1	1	1	1	1	1	1	0	0	0	0	0	0	0	0	1	1	1	1	1	0	1	0	1	1	1	1	1	1	1	1	1	0	0	1	1	1	1
2018LSAL01007	France	S. 1,4,[5],12:i:-	1	1	1	1	1	1	1	1	0	1	1	1	1	1	1	1	0	0	0	0	0	0	0	0	1	1	1	1	1	0	1	0	1	1	1	1	1	1	1	1	1	0	0	1	1	1	1
2018LSAL02306	France	S. 1,4,[5],12:i:-	1	1	1	1	1	1	1	1	0	1	1	1	1	1	1	1	0	0	0	0	0	0	0	0	1	1	1	1	1	0	1	0	1	1	1	1	1	1	1	1	1	0	0	1	1	1	1
2018LSAL02551	France	S. 1,4,[5],12:i:-	1	1	1	1	1	1	1	1	0	1	1	1	1	1	1	1	0	0	0	0	0	0	0	0	1	1	1	1	1	0	1	0	1	1	1	1	1	1	1	1	1	0	0	1	1	1	1
2018LSAL03041	France	S. 1,4,[5],12:i:-	1	1	1	1	1	1	1	1	0	1	1	1	1	1	1	1	0	0	0	0	0	0	0	0	1	1	1	1	1	0	1	0	1	1	1	1	1	1	1	1	1	0	0	1	1	1	1
2018LSAL03062	France	S. 1,4,[5],12:i:-	1	1	1	1	1	1	1	1	0	1	1	1	1	1	1	1	0	0	0	0	0	0	0	0	1	1	1	1	1	0	1	0	1	1	1	1	1	1	1	1	1	0	0	1	1	1	1
2018LSAL03329	France	S. 1,4,[5],12:i:-	1	1	1	1	1	1	1	1	0	1	1	1	1	1	1	1	0	0	0	0	0	0	0	0	1	1	1	1	1	0	1	0	1	1	1	1	1	1	1	1	1	0	0	1	1	1	1
2018LSAL03535	France	S. 1,4,[5],12:i:-	1	1	1	1	1	1	1	1	0	1	1	1	1	1	1	1	0	0	0	0	0	0	0	0	1	1	1	1	1	0	1	0	1	1	1	1	1	1	1	1	1	0	0	1	1	1	1
2018LSAL03536	France	S. 1,4,[5],12:i:-	1	1	1	1	1	1	1	1	0	1	1	1	1	1	1	1	0	0	0	0	0	0	0	0	1	1	1	1	1	0	1	0	1	1	1	1	1	1	1	1	1	0	0	1	1	1	1
2018LSAL03667	France	S. 1,4,[5],12:i:-	1	1	1	1	1	1	1	1	0	1	1	1	1	1	1	1	0	0	0	0	0	0	0	0	1	1	1	1	1	0	1	0	1	1	1	1	1	1	1	1	1	0	0	1	1	1	1
2018LSAL03672	France	S. 1,4,[5],12:i:-	1	1	1	1	1	1	1	1	0	1	1	1	1	1	1	1	0	0	0	0	0	0	0	0	1	1	1	1	1	0	1	0	1	1	1	1	1	1	1	1	1	0	0	1	1	1	1
2018LSAL03673	France	S. 1,4,[5],12:i:-	1	1	1	1	1	1	1	1	0	1	1	1	1	1	1	1	0	0	0	0	0	0	0	0	1	1	1	1	1	0	1	0	1	1	1	1	1	1	1	1	1	0	0	1	1	1	1
2018LSAL03674	France	S. 1,4,[5],12:i:-	1	1	1	1	1	1	1	1	0	1	1	1	1	1	1	1	0	0	0	0	0	0	0	0	1	1	1	1	1	0	1	0	1	1	1	1	1	1	1	1	1	0	0	1	1	1	1
2018LSAL03675	France	S. 1,4,[5],12:i:-	1	1	1	1	1	1	1	1	0	1	1	1	1	1	1	1	0	0	0	0	0	0	0	0	1	1	1	1	1	0	1	0	1	1	1	1	1	1	1	1	1	0	0	1	1	1	1
2018LSAL03676	France	S. 1,4,[5],12:i:-	1	1	1	1	1	1	1	1	0	1	1	1	1	1	1	1	0	0	0	0	0	0	0	0	1	1	1	1	1	0	1	0	1	1	1	1	1	1	1	1	1	0	0	1	1	1	1
2018LSAL03684	France	S. 1,4,[5],12:i:-	1	1	1	1	1	1	1	1	0	1	1	1	1	1	1	1	0	0	0	0	0	0	0	0	1	1	1	1	1	0	1	0	1	1	1	1	1	1	1	1	1	0	0	1	1	1	1
2018LSAL04397	France	S. 1,4,[5],12:i:-	1	1	1	1	1	1	1	1	0	1	1	1	1	1	1	1	0	0	0	0	0	0	0	0	1	1	1	1	1	0	1	0	1	1	1	1	1	1	1	1	1	0	0	1	1	1	1
2018LSAL05017	France	S. 1,4,[5],12:i:-	1	1	1	1	1	1	1	1	0	1	1	1	1	1	1	1	0	0	0	0	0	0	0	0	1	1	1	1	1	0	1	0	1	1	1	1	1	1	1	1	1	0	0	1	1	1	1
2018LSAL05018	France	S. 1,4,[5],12:i:-	1	1	1	1	1	1	1	1	0	1	1	1	1	1	1	1	0	0	0	0	0	0	0	0	1	1	1	1	1	0	1	0	1	1	1	1	1	1	1	1	1	0	0	1	1	1	1
2018LSAL05019	France	S. 1,4,[5],12:i:-	1	1	1	1	1	1	1	1	0	1	1	1	1	1	1	1	0	0	0	0	0	0	0	0	1	1	1	1	1	0	1	0	1	1	1	1	1	1	1	1	1	0	0	1	1	1	1
2018LSAL05020	France	S. 1,4,[5],12:i:-	1	1	1	1	1	1	1	1	0	1	1	1	1	1	1	1	0	0	0	0	0	0	0	0	1	1	1	1	1	0	1	0	1	1	1	1	1	1	1	1	1	0	0	1	1	1	1
2018LSAL05321	France	S. 1,4,[5],12:i:-	1	1	1	1	1	1	1	1	0	1	1	1	1	1	1	1	0	0	0	0	0	0	0	0	1	1	1	1	1	0	1	0	1	1	1	1	1	1	1	1	1	0	0	1	1	1	1
2018LSAL05371	France	S. 1,4,[5],12:i:-	1	1	1	1	1	1	1	1	0	1	1	1	1	1	1	1	0	0	0	0	0	0	0	0	1	1	1	1	1	0	1	0	1	1	1	1	1	1	1	1	1	0	0	1	1	1	1
2018LSAL05554	France	S. 1,4,[5],12:i:-	1	1	1	1	1	1	1	1	0	1	1	1	1	1	1	1	0	0	0	0	0	0	0	0	1	1	1	1	1	0	1	0	1	1	1	1	1	1	1	1	1	0	0	1	1	1	1
2019LSAL00010	France	S. 1,4,[5],12:i:-	1	1	1	1	1	1	1	1	0	1	1	1	1	1	1	1	0	0	0	0	0	0	0	0	1	1	1	1	1	0	1	0	1	1	1	1	1	1	1	1	1	0	0	1	1	1	1
2019LSAL00354	France	S. 1,4,[5],12:i:-	1	1	1	1	1	1	1	1	0	1	1	1	1	1	1	1	0	0	0	0	0	0	0	0	1	1	1	1	1	0	1	0	1	1	1	1	1	1	1	1	1	0	0	1	1	1	1
2019LSAL00361	France	S. 1,4,[5],12:i:-	1	1	1	1	1	1	1	1	0	1	1	1	1	1	1	1	0	0	0	0	0	0	0	0	1	1	1	1	1	0	1	0	1	1	1	1	1	1	1	1	1	0	0	1	1	1	1
2019LSAL00477	France	S. 1,4,[5],12:i:-	1	1	1	1	1	1	1	1	0	1	1	1	1	1	1	1	0	0	0	0	0	0	0	0	1	1	1	1	1	0	1	0	1	1	1	1	1	1	1	1	1	0	0	1	1	1	1
2019LSAL00554	France	S. 1,4,[5],12:i:-	1	1	1	1	1	1	1	1	0	1	1	1	1	1	1	1	0	0	0	0	0	0	0	0	1	1	1	1	1	0	1	0	1	1	1	1	1	1	1	1	1	0	0	1	1	1	1
2019LSAL00584	France	S. 1,4,[5],12:i:-	1	1	1	1	1	1	1	1	0	1	1	1	1	1	1	1	0	0	0	0	0	0	0	0	1	1	1	1	1	0	1	0	1	1	1	1	1	1	1	1	1	0	0	1	1	1	1
2019LSAL00588	France	S. 1,4,[5],12:i:-	1	1	1	1	1	1	1	1	0	1	1	1	1	1	1	1	0	0	0	0	0	0	0	0	1	1	1	1	1	0	1	0	1	1	1	1	1	1	1	1	1	0	0	1	1	1	1
2019LSAL00630	France	S. 1,4,[5],12:i:-	1	1	1	1	1	1	1	1	0	1	1	1	1	1	1	1	0	0	0	0	0	0	0	0	1	1	1	1	1	0	1	0	1	1	1	1	1	1	1	1	1	0	0	1	1	1	1
2019LSAL00713	France	S. 1,4,[5],12:i:-	1	1	1	1	1	1	1	1	0	1	1	1	1	1	1	1	0	0	0	0	0	0	0	0	1	1	1	1	1	0	1	0	1	1	1	1	1	1	1	1	1	0	0	1	1	1	1
2019LSAL00729	France	S. 1,4,[5],12:i:-	1	1	1	1	1	1	1	1	0	1	1	1	1	1	1	1	0	0	0	0	0	0	0	0	1	1	1	1	1	0	1	0	1	1	1	1	1	1	1	1	1	0	0	1	1	1	1
2019LSAL00730	France	S. 1,4,[5],12:i:-	1	1	1	1	1	1	1	1	0	1	1	1	1	1	1	1	0	0	0	0	0	0	0	0	1	1	1	1	1	0	1	0	1	1	1	1	1	1	1	1	1	0	0	1	1	1	1
2019LSAL00741	France	S. 1,4,[5],12:i:-	1	1	1	1	1	1	1	1	0	1	1	1	1	1	1	1	0	0	0	0	0	0	0	0	1	1	1	1	1	0	1	0	1	1	1	1	1	1	1	1	1	0	0	1	1	1	1
2019LSAL00843	France	S. 1,4,[5],12:i:-	1	1	1	1	1	1	1	1	0	1	1	1	1	1	1	1	0	0	0	0	0	0	0	0	1	1	1	1	1	0	1	0	1	1	1	1	1	1	1	1	1	0	0	1	1	1	1
2019LSAL02062	France	S. Derby	1	1	1	1	1	1	1	1	0	1	1	1	1	1	1	1	0	0	0	0	0	0	0	0	1	1	1	1	1	0	0	0	1	1	1	1	1	1	1	1	1	0	0	0	0	0	0
2020LSAL00021	France	S. 1,4,[5],12:i:-	1	0	0	0	0	0	0	0	0	1	1	1	1	1	1	1	1	1	0	0	0	0	1	1	1	1	1	1	1	0	1	0	1	1	1	1	1	1	1	1	1	0	0	1	1	1	1
2020LSAL00708	France	S. 1,4,[5],12:i:-	1	1	1	1	1	1	1	1	0	1	1	1	1	1	1	1	0	0	0	0	0	0	0	0	1	1	1	1	1	0	1	0	1	1	1	1	1	1	1	1	1	0	0	1	1	1	1
2020LSAL00709	France	S. 1,4,[5],12:i:-	1	1	1	1	1	1	1	1	0	1	1	1	1	1	1	1	0	0	0	0	0	0	0	0	1	1	1	1	1	0	1	0	1	1	1	1	1	1	1	1	1	0	0	1	1	1	1
2020LSAL00710	France	S. 1,4,[5],12:i:-	1	1	1	1	1	1	1	1	0	1	1	1	1	1	1	1	0	0	0	0	0	0	0	0	1	1	1	1	1	0	1	0	1	1	1	1	1	1	1	1	1	0	0	1	1	1	1
2020LSAL01260	France	S. 1,4,[5],12:i:-	1	0	0	0	0	0	0	0	0	1	1	1	1	1	1	1	1	1	0	0	0	0	1	1	1	1	1	1	1	0	1	0	1	1	1	1	1	1	1	1	1	0	0	1	1	1	1
2020LSAL01372	France	S. 1,4,[5],12:i:-	1	1	1	1	1	1	1	1	0	1	1	1	1	1	1	1	0	0	0	0	0	0	0	0	1	1	1	1	1	0	1	0	1	1	1	1	1	1	1	1	1	0	0	1	1	1	1
2020LSAL01374	France	S. 1,4,[5],12:i:-	1	1	1	1	1	1	1	1	0	1	1	1	1	1	1	1	0	0	0	0	0	0	0	0	1	1	1	1	1	0	1	0	1	1	1	1	1	1	1	1	1	0	0	1	1	1	1
2020LSAL01379	France	S. Rissen	1	1	1	1	1	1	1	1	0	1	1	1	1	1	1	1	0	0	0	0	0	0	0	0	1	1	1	1	1	0	0	0	1	1	1	1	1	1	1	1	1	0	0	1	1	1	0
2020LSAL01913	France	S. 1,4,[5],12:i:-	1	1	1	1	1	1	1	1	0	1	1	1	1	1	1	1	0	0	0	0	0	0	0	0	1	1	1	1	1	0	1	0	1	1	1	1	1	1	1	1	1	0	0	1	1	1	1
2021LSAL01976	France	S. 1,4,[5],12:i:-	1	0	0	0	0	0	0	0	0	1	1	1	1	1	1	1	1	1	0	0	0	0	1	1	1	1	1	1	1	0	1	0	1	1	1	1	1	1	1	1	1	0	0	1	1	1	1
2021LSAL06744	France	S. 1,4,[5],12:i:-	1	0	0	0	0	0	0	0	0	1	1	1	1	1	1	1	1	1	0	0	0	0	1	1	1	1	1	1	1	0	1	0	1	1	1	1	1	1	1	1	1	0	0	1	1	1	1
2021LSAL06872	France	S. 1,4,[5],12:i:-	1	0	0	0	0	0	0	0	0	1	1	1	1	1	1	1	1	1	0	0	0	0	1	1	1	1	1	1	1	0	1	0	1	1	1	1	1	1	1	1	1	0	0	1	1	1	1
2021LSAL06875	France	S. 1,4,[5],12:i:-	1	0	0	0	0	0	0	0	0	1	1	1	1	1	1	1	1	1	0	0	0	0	1	1	1	1	1	1	1	0	1	0	1	1	1	1	1	1	1	1	1	0	0	1	1	1	1
2021LSAL06876	France	S. 1,4,[5],12:i:-	1	0	0	0	0	0	0	0	0	1	1	1	1	1	1	1	1	1	0	0	0	0	1	1	1	1	1	1	1	0	1	0	1	1	1	1	1	1	1	1	1	0	0	1	1	1	1
CTC1814DS	Spain	S. 1,4,[5],12:i:-	1	0	0	0	0	0	0	0	0	1	1	1	1	1	1	1	1	1	0	0	0	0	1	1	1	1	1	1	1	0	1	0	1	1	1	1	1	1	1	1	1	0	0	1	1	1	1
CTC1815DS	Spain	S. Rissen	1	0	0	0	0	0	0	0	0	1	1	1	1	1	1	1	1	1	0	0	0	0	1	1	1	1	1	1	1	0	0	0	1	1	1	1	1	1	1	1	1	0	0	1	1	1	0
CTC1816DS	Spain	S. Derby	1	0	0	0	0	0	0	0	0	1	1	1	1	1	1	1	0	1	0	0	0	0	1	1	1	1	1	1	1	0	0	0	1	1	1	1	1	1	1	1	1	0	0	0	0	0	0
CTC1817DS	Spain	S. Rissen	1	0	0	0	0	0	0	0	0	1	1	1	1	1	1	1	1	1	0	0	0	0	1	1	1	1	1	1	1	0	0	0	1	1	1	1	1	1	1	1	1	0	0	1	1	1	0
CTC1818DS	Spain	S. Goettingen	0	0	0	0	0	0	0	0	1	1	1	1	1	1	1	1	1	1	0	1	1	1	1	1	1	1	1	1	1	0	0	0	1	1	1	1	1	1	1	1	1	0	0	0	0	0	0
CTC1819DS	Spain	S. Rissen	1	0	0	0	0	0	0	0	0	1	1	1	1	1	1	1	1	1	0	0	0	0	1	1	1	1	1	1	1	0	0	0	1	1	1	1	1	1	1	1	1	0	0	1	1	1	0
CTC1820DS	Spain	S. 1,4,[5],12:i:-	1	0	0	0	0	0	0	0	0	1	1	1	1	1	1	1	1	1	0	0	0	0	1	1	1	1	1	1	1	0	1	0	1	1	1	1	1	1	1	1	1	0	0	1	1	1	1
CTC1821DS	Spain	S. 1,4,[5],12:i:-	1	0	0	0	0	0	0	0	0	1	1	1	1	1	1	1	1	1	0	0	0	0	1	1	1	1	1	1	1	0	1	0	1	1	1	1	1	1	1	1	1	0	0	1	1	1	1
CTC1822DS	Spain	S. Rissen	1	0	0	0	0	0	0	0	0	1	1	1	1	1	1	1	1	1	0	0	0	0	1	1	1	1	1	1	1	0	0	0	1	1	1	1	1	1	1	1	1	0	0	1	1	1	0
CTC1823DS	Spain	S. Rissen	1	0	0	0	0	0	0	0	0	1	1	1	1	1	1	1	1	1	0	0	0	0	1	1	1	1	1	1	1	0	0	0	1	1	1	1	1	1	1	1	1	0	0	1	1	1	0
CTC1824DS	Spain	S. 1,4,[5],12:i:-	1	0	0	0	0	0	0	0	0	1	1	1	1	1	1	1	1	1	0	0	0	0	1	1	1	1	1	1	1	0	1	0	1	1	1	1	1	1	1	1	1	0	0	1	1	1	1
CTC1825DS	Spain	S. 1,4,[5],12:i:-	1	0	0	0	0	0	0	0	0	1	1	1	1	1	1	1	1	1	0	0	0	0	1	1	1	1	1	1	1	0	1	0	1	1	1	1	1	1	1	1	1	0	0	1	1	1	1
CTC1826DS	Spain	S. 1,4,[5],12:i:-	1	0	0	0	0	0	0	0	0	1	1	1	1	1	1	1	1	1	0	0	0	0	1	1	1	1	1	1	1	0	1	0	1	1	1	1	1	1	1	1	1	0	0	1	1	1	1
CTC1827DS	Spain	S. 1,4,[5],12:i:-	1	0	0	0	0	0	0	0	0	1	1	1	1	1	1	1	1	1	0	0	0	0	1	1	1	1	1	1	1	0	1	0	1	1	1	1	1	1	1	1	1	0	0	1	1	1	1
CTC1828DS	Spain	S. 1,4,[5],12:i:-	1	0	0	0	0	0	0	0	0	1	1	1	1	1	1	1	1	1	0	0	0	0	1	1	1	1	1	1	1	0	1	0	1	1	1	1	1	1	1	1	1	0	0	1	1	1	1
CTC1829DS	Spain	S. 1,4,[5],12:i:-	1	0	0	0	0	0	0	0	0	1	1	1	1	1	1	1	1	1	0	0	0	0	1	1	1	1	1	1	1	0	1	0	1	1	1	1	1	1	1	1	1	0	0	1	1	1	1
CTC1830DS	Spain	S. Infantis	1	0	0	0	0	0	0	0	0	1	1	1	1	1	1	1	0	1	0	0	1	1	1	1	1	1	1	1	1	1	0	0	1	1	1	1	1	1	1	1	1	1	1	1	1	1	1
CTC1831DS	Spain	S. Derby	1	0	0	0	0	0	0	0	0	1	1	1	1	1	1	1	0	1	0	0	0	0	1	1	1	1	1	1	1	0	0	0	1	1	1	1	1	1	1	1	1	0	0	0	0	0	0
CTC1832DS	Spain	S. Wien	1	0	0	0	0	0	0	0	0	1	1	0	1	1	1	1	1	1	0	0	0	0	1	1	1	1	1	1	1	0	0	0	1	1	1	1	1	1	1	1	1	0	0	1	1	1	0
CTC1833DS	Spain	S. Derby	1	0	0	0	0	0	0	0	0	1	1	1	1	1	1	1	0	1	0	0	0	0	1	1	1	1	1	1	1	0	0	0	1	1	1	1	1	1	1	1	1	0	0	0	0	0	0
CTC1835DS	Spain	S. Derby	1	0	0	0	0	0	0	0	0	1	1	1	1	1	1	1	0	1	0	0	0	0	1	1	1	1	1	1	1	0	0	0	1	1	1	1	1	1	1	1	1	0	0	0	0	0	0
CTC1836DS	Spain	S. 1,4,[5],12:i:-	1	0	0	0	0	0	0	0	0	1	1	1	1	1	1	1	1	1	0	0	0	0	1	1	1	1	1	1	1	0	1	0	1	1	1	1	1	1	1	1	1	0	0	1	1	1	1
CTC1837DS	Spain	S. 1,4,[5],12:i:-	1	0	0	0	0	0	0	0	0	1	1	1	1	1	1	1	1	1	0	0	0	0	1	1	1	1	1	1	1	0	1	0	1	1	1	1	1	1	1	1	1	0	0	1	1	1	1
CTC1838DS	Spain	S. 1,4,[5],12:i:-	1	0	0	0	0	0	0	0	0	1	1	1	1	1	1	1	1	1	0	0	0	0	1	1	1	1	1	1	1	0	1	0	1	1	1	1	1	1	1	1	1	0	0	1	1	1	1
CTC1839DS	Spain	S. Derby	1	0	0	0	0	0	0	0	0	1	1	1	1	1	1	1	0	1	0	0	0	0	1	1	1	1	1	1	1	0	0	0	1	1	1	1	1	1	1	1	1	0	0	0	0	0	0
CTC1840DS	Spain	S. 1,4,[5],12:i:-	1	0	0	0	0	0	0	0	0	1	1	1	1	1	1	1	1	1	0	0	0	0	1	1	1	1	1	1	1	0	1	0	1	1	1	1	1	1	1	1	1	0	0	1	1	1	1
CTC1841DS	Spain	S. Rissen	1	0	0	0	0	0	0	0	0	1	1	1	1	1	1	1	1	1	0	0	0	0	1	1	1	1	1	1	1	0	0	0	1	1	1	1	1	1	1	1	1	0	0	1	1	1	0
CTC1842DS	Spain	S. 1,4,[5],12:i:-	1	0	0	0	0	0	0	0	0	1	1	1	1	1	1	1	1	1	0	0	0	0	1	1	1	1	1	1	1	0	1	0	1	1	1	1	1	1	1	1	1	0	0	1	1	1	1
CTC1843DS	Spain	S. 1,4,[5],12:i:-	1	0	0	0	0	0	0	0	0	1	1	1	1	1	1	1	1	1	0	0	0	0	1	1	1	1	1	1	1	0	1	0	1	1	1	1	1	1	1	1	1	0	0	1	1	1	1
CTC1844DS	Spain	S. 1,4,[5],12:i:-	1	0	0	0	0	0	0	0	0	1	1	1	1	1	1	1	1	1	0	0	0	0	1	1	1	1	1	1	1	0	1	0	1	1	1	1	1	1	1	1	1	0	0	1	1	1	1
CTC1845DS	Spain	S. 1,4,[5],12:i:-	1	0	0	0	0	0	0	0	0	1	1	1	1	1	1	1	1	1	0	0	0	0	1	1	1	1	1	1	1	0	1	0	1	1	1	1	1	1	1	1	1	0	0	1	1	1	1
CTC1846DS	Spain	S. 1,4,[5],12:i:-	1	0	0	0	0	0	0	0	0	1	1	1	1	1	1	1	1	1	0	0	0	0	1	1	1	1	1	1	1	0	1	0	1	1	1	1	1	1	1	1	1	0	0	1	1	1	1
CTC1847DS	Spain	S. 1,4,[5],12:i:-	1	0	0	0	0	0	0	0	0	1	1	1	1	1	1	1	1	1	0	0	0	0	1	1	1	1	1	1	1	0	1	0	1	1	1	1	1	1	1	1	1	0	0	1	1	1	1
CTC1848DS	Spain	S. Typhimurium	1	0	0	0	0	0	0	0	0	1	1	1	1	1	1	1	1	1	0	0	0	0	1	1	1	1	1	1	1	0	0	1	1	1	1	1	1	1	1	1	1	0	0	1	1	1	1
CTC1851DS	Spain	S. 1,4,[5],12:i:-	1	0	0	0	0	0	0	0	0	1	1	1	1	1	1	1	1	1	0	0	0	0	1	1	1	1	1	1	1	0	1	0	1	1	1	1	1	1	1	1	1	0	0	1	1	1	1
CTC1852DS	Spain	S. Rissen	1	0	0	0	0	0	0	0	0	1	1	1	1	1	1	1	1	1	0	0	0	0	1	1	1	1	1	1	1	0	0	0	1	1	1	1	1	1	1	1	1	0	0	1	1	1	0
CTC1003	Spain	S. London	1	0	0	0	0	0	0	0	0	1	1	1	1	1	1	1	0	1	0	0	0	0	1	1	1	1	1	1	1	0	0	0	1	1	1	1	1	1	1	1	1	0	0	1	1	1	1
CTC1022	Spain	S. Derby	1	0	0	0	0	0	0	0	0	1	1	1	1	1	1	1	0	1	0	0	0	0	1	1	1	1	1	1	1	0	0	0	1	1	1	1	1	1	1	1	1	0	0	0	0	0	0
CTC1052	Spain	S. Worthington	1	0	0	0	0	0	0	0	0	1	1	1	1	1	1	1	1	1	1	0	0	0	1	0	1	1	1	1	1	0	0	0	1	1	1	1	1	1	1	1	1	0	0	1	1	1	0
CTC1559	Spain	S. 1,4,[5],12:i:-	1	0	0	0	0	0	0	0	0	1	1	1	1	1	1	1	1	1	0	0	0	0	1	1	1	1	1	1	1	0	1	0	1	1	1	1	1	1	1	1	1	0	0	1	1	1	1
CTC1560	Spain	S. Typhimurium	1	0	0	0	0	0	0	0	0	1	1	1	1	1	1	1	1	1	0	0	0	0	1	1	1	1	1	1	1	0	1	1	1	1	1	1	1	1	1	1	1	0	0	1	1	1	1
CTC1561	Spain	S. Typhimurium	1	0	0	0	0	0	0	0	0	1	1	1	1	1	1	1	1	1	0	0	0	0	1	1	1	1	1	1	1	0	1	1	1	1	1	1	1	1	1	1	1	0	0	1	1	1	1
CTC1562	Spain	S. Typhimurium	1	0	0	0	0	0	0	0	0	1	1	1	1	1	1	1	1	1	0	0	0	0	1	1	1	1	1	1	1	0	1	1	1	1	1	1	1	1	1	1	1	0	0	1	1	1	1
CTC1567	Spain	S. 1,4,[5],12:i:-	1	0	0	0	0	0	0	0	0	1	1	1	1	1	1	1	1	1	0	0	0	0	1	1	1	1	1	1	1	0	1	0	1	1	1	1	1	1	1	1	1	0	0	1	1	1	1
CTC1570	Spain	S. Typhimurium	1	0	0	0	0	0	0	0	0	1	1	1	1	1	1	1	1	1	0	0	0	0	1	1	1	1	1	1	1	0	1	1	1	1	1	1	1	1	1	1	1	0	0	1	1	1	1
CTC1596	Spain	S. Kedougou	1	0	0	0	0	0	0	0	0	1	1	1	1	1	1	1	1	1	0	0	0	0	1	1	1	1	1	1	1	0	0	0	1	1	1	1	1	1	1	1	1	0	0	1	1	1	0
CTC1597	Spain	S. Rissen	1	0	0	0	0	0	0	0	0	1	1	1	1	1	1	1	1	1	0	0	0	0	1	1	1	1	1	1	1	0	0	0	1	1	1	1	1	1	1	1	1	0	0	1	1	1	0
CTC1727	Spain	S. Worthington	1	0	0	0	0	0	0	0	0	1	1	1	1	1	1	1	1	1	1	0	0	0	1	0	1	1	1	1	1	0	0	0	1	1	1	1	1	1	1	1	1	0	0	1	1	1	0
CTC1754	Spain	S. Rissen	1	0	0	0	0	0	0	0	0	1	1	1	1	1	1	1	1	1	0	0	0	0	1	1	1	1	1	1	1	0	0	0	1	1	1	1	1	1	1	1	1	0	0	1	1	1	0
CTC1756	Spain	S. Derby	1	0	0	0	0	0	0	0	0	1	1	1	1	1	1	1	0	1	0	0	0	0	1	1	1	1	1	1	1	0	0	0	1	1	1	1	1	1	1	1	1	0	0	0	0	0	0
	Spain	TOTAL	172	116	116	116	116	116	116	116	1	173	173	172	173	173	173	173	48	57	2	1	2	2	57	55	173	173	173	173	173	1	109	8	172	172	172	172	172	172	172	172	172	1	1	131	131	131	112
[truncated: 94 more columns]

## Sheet: Typhi_mono
_sampleid	SEROTYPE	avrA	bcfA	bcfB	bcfC	bcfD	bcfE	bcfF	bcfG	csgA	csgB	csgC	csgD	csgE	csgF	csgG	entA	entB	fepC	fepG	fimC	fimD	fimF	fimH	fimI	gogB	grvA	invA	invB	invC	invE	invF	invG	invH	invI	invJ	lpfA	lpfB	lpfC	lpfD	lpfE	mgtB	mgtC	mig-14	misL	ompA	orgA	orgB	orgC
2014LSAL00262	S. Typhimurium	1	1	1	1	1	1	1	1	1	1	1	1	1	1	1	0	0	0	0	1	1	1	1	1	1	1	1	1	1	1	1	1	1	1	1	1	1	1	1	1	1	1	1	1	0	1	1	1
2014LSAL01903	S. 1,4,[5],12:i:-	1	1	1	1	1	1	1	1	1	1	1	1	1	1	1	0	0	0	0	1	1	1	1	1	1	0	1	1	1	1	1	1	1	1	1	1	1	1	1	1	1	1	1	1	0	1	1	1
2014LSAL01904	S. 1,4,[5],12:i:-	1	1	1	1	1	1	1	1	1	1	1	1	1	1	1	0	0	0	0	1	1	1	1	1	1	0	1	1	1	1	1	1	1	1	1	1	1	1	1	1	1	1	1	1	0	1	1	1
2014LSAL01905	S. 1,4,[5],12:i:-	1	1	1	1	1	1	1	1	1	1	1	1	1	1	1	0	0	0	0	1	1	1	1	1	1	0	1	1	1	1	1	1	1	1	1	1	1	1	1	1	1	1	1	1	0	1	1	1
2014LSAL01906	S. 1,4,[5],12:i:-	1	1	1	1	1	1	1	1	1	1	1	1	1	1	1	0	0	0	0	1	1	1	1	1	1	0	1	1	1	1	1	1	1	1	1	1	1	1	1	1	1	1	1	1	0	1	1	1
2014LSAL01907	S. 1,4,[5],12:i:-	1	1	1	1	1	1	1	1	1	1	1	1	1	1	1	0	0	0	0	1	1	1	1	1	1	0	1	1	1	1	1	1	1	1	1	1	1	1	1	1	1	1	1	1	0	1	1	1
2014LSAL02130	S. 1,4,[5],12:i:-	1	1	1	1	1	1	1	1	1	1	1	1	1	1	1	0	0	0	0	1	1	1	1	1	1	0	1	1	1	1	1	1	1	1	1	1	1	1	1	1	1	1	1	1	0	1	1	1
2014LSAL04597	S. Typhimurium	1	1	1	1	1	1	1	1	1	1	1	1	1	1	1	0	0	0	0	1	1	1	1	1	1	1	1	1	1	1	1	1	1	1	1	1	1	1	1	1	1	1	1	1	0	1	1	1
2014LSAL04713	S. Typhimurium	1	1	1	1	1	1	1	1	1	1	1	1	1	1	1	0	0	0	0	1	1	1	1	1	1	1	1	1	1	1	1	1	1	1	1	1	1	1	1	1	1	1	1	1	0	1	1	1
2015LSAL01461	S. 1,4,[5],12:i:-	1	1	1	1	1	1	1	1	1	1	1	1	1	1	1	0	0	0	0	1	1	1	1	1	1	0	1	1	1	1	1	1	1	1	1	1	1	1	1	1	1	1	1	1	0	1	1	1
2016LSAL04069	S. 1,4,[5],12:i:-	1	1	1	1	1	1	1	1	1	1	1	1	1	1	1	0	0	0	0	1	1	1	1	1	1	0	1	1	1	1	1	1	1	1	1	1	1	1	1	1	1	1	1	1	0	1	1	1
2016LSAL04250	S. 1,4,[5],12:i:-	1	1	1	1	1	1	1	1	1	1	1	1	1	1	1	0	0	0	0	1	1	1	1	1	1	0	1	1	1	1	1	1	1	1	1	1	1	1	1	1	1	1	1	1	0	1	1	1
2016LSAL04421	S. 1,4,[5],12:i:-	1	1	1	1	1	1	1	1	1	1	1	1	1	1	1	0	0	0	0	1	1	1	1	1	1	0	1	1	1	1	1	1	1	1	1	1	1	1	1	1	1	1	1	1	0	1	1	1
2016LSAL04500	S. 1,4,[5],12:i:-	1	1	1	1	1	1	1	1	1	1	1	1	1	1	1	0	0	0	0	1	1	1	1	1	1	0	1	1	1	1	1	1	1	1	1	1	1	1	1	1	1	1	1	1	0	1	1	1
2016LSAL04538	S. 1,4,[5],12:i:-	1	1	1	1	1	1	1	1	1	1	1	1	1	1	1	0	0	0	0	1	1	1	1	1	1	0	1	1	1	1	1	1	1	1	1	1	1	1	1	1	1	1	1	1	0	1	1	1
2016LSAL04629	S. 1,4,[5],12:i:-	1	1	1	1	1	1	1	1	1	1	1	1	1	1	1	0	0	0	0	1	1	1	1	1	1	0	1	1	1	1	1	1	1	1	1	1	1	1	1	1	1	1	1	1	0	1	1	1
2016LSAL04748	S. 1,4,[5],12:i:-	1	1	1	1	1	1	1	1	1	1	1	1	1	1	1	0	0	0	0	1	1	1	1	1	1	0	1	1	1	1	1	1	1	1	1	1	1	1	1	1	1	1	1	1	0	1	1	1
2016LSAL04792	S. 1,4,[5],12:i:-	1	1	1	1	1	1	1	1	1	1	1	1	1	1	1	0	0	0	0	1	1	1	1	1	1	0	1	1	1	1	1	1	1	1	1	1	1	1	1	1	1	1	1	1	0	1	1	1
2017LSAL00007	S. 1,4,[5],12:i:-	1	1	1	1	1	1	1	1	1	1	1	1	1	1	1	0	0	0	0	1	1	1	1	1	1	0	1	1	1	1	1	1	1	1	1	1	1	1	1	1	1	1	1	1	0	1	1	1
2017LSAL00039	S. 1,4,[5],12:i:-	1	1	1	1	1	1	1	1	1	1	1	1	1	1	1	0	0	0	0	1	1	1	1	1	1	0	1	1	1	1	1	1	1	1	1	1	1	1	1	1	1	1	1	1	0	1	1	1
2017LSAL00048	S. 1,4,[5],12:i:-	1	1	1	1	1	1	1	1	1	1	1	1	1	1	1	0	0	0	0	1	1	1	1	1	1	0	1	1	1	1	1	1	1	1	1	1	1	1	1	1	1	1	1	1	0	1	1	1
2017LSAL00083	S. 1,4,[5],12:i:-	1	1	1	1	1	1	1	1	1	1	1	1	1	1	1	0	0	0	0	1	1	1	1	1	1	0	1	1	1	1	1	1	1	1	1	1	1	1	1	1	1	1	1	1	0	1	1	1
2017LSAL00274	S. 1,4,[5],12:i:-	1	1	1	1	1	1	1	1	1	1	1	1	1	1	1	0	0	0	0	1	1	1	1	1	1	0	1	1	1	1	1	1	1	1	1	1	1	1	1	1	1	1	1	1	0	1	1	1
2017LSAL01237	S. 1,4,[5],12:i:-	1	1	1	1	1	1	1	1	1	1	1	1	1	1	1	0	0	0	0	1	1	1	1	1	1	0	1	1	1	1	1	1	1	1	1	1	1	1	1	1	1	1	1	1	0	1	1	1
2017LSAL01258	S. 1,4,[5],12:i:-	1	1	1	1	1	1	1	1	1	1	1	1	1	1	1	0	0	0	0	1	1	1	1	1	1	0	1	1	1	1	1	1	1	1	1	1	1	1	1	1	1	1	1	1	0	1	1	1
2017LSAL02599	S. 1,4,[5],12:i:-	1	1	1	1	1	1	1	1	1	1	1	1	1	1	1	0	0	0	0	1	1	1	1	1	1	0	1	1	1	1	1	1	1	1	1	1	1	1	1	1	1	1	1	1	0	1	1	1
2017LSAL03222	S. 1,4,[5],12:i:-	1	1	1	1	1	1	1	1	1	1	1	1	1	1	1	0	0	0	0	1	1	1	1	1	1	0	1	1	1	1	1	1	1	1	1	1	1	1	1	1	1	1	1	1	0	1	1	1
2017LSAL03759	S. 1,4,[5],12:i:-	1	1	1	1	1	1	1	1	1	1	1	1	1	1	1	0	0	0	0	1	1	1	1	1	1	0	1	1	1	1	1	1	1	1	1	1	1	1	1	1	1	1	1	1	0	1	1	1
2017LSAL03796	S. 1,4,[5],12:i:-	1	1	1	1	1	1	1	1	1	1	1	1	1	1	1	0	0	0	0	1	1	1	1	1	1	0	1	1	1	1	1	1	1	1	1	1	1	1	1	1	1	1	1	1	0	1	1	1
2017LSAL03817	S. 1,4,[5],12:i:-	1	1	1	1	1	1	1	1	1	1	1	1	1	1	1	0	0	0	0	1	1	1	1	1	1	0	1	1	1	1	1	1	1	1	1	1	1	1	1	1	1	1	1	1	0	1	1	1
2017LSAL04259	S. 1,4,[5],12:i:-	1	1	1	1	1	1	1	1	1	1	1	1	1	1	1	0	0	0	0	1	1	1	1	1	1	0	1	1	1	1	1	1	1	1	1	1	1	1	1	1	1	1	1	1	0	1	1	1
2018LSAL00319	S. 1,4,[5],12:i:-	1	1	1	1	1	1	1	1	1	1	1	1	1	1	1	0	0	0	0	1	1	1	1	1	1	0	1	1	1	1	1	1	1	1	1	1	1	1	1	1	1	1	1	1	0	1	1	1
2018LSAL00811	S. 1,4,[5],12:i:-	1	1	1	1	1	1	1	1	1	1	1	1	1	1	1	0	0	0	0	1	1	1	1	1	1	0	1	1	1	1	1	1	1	1	1	1	1	1	1	1	1	1	1	1	0	1	1	1
2018LSAL00832	S. 1,4,[5],12:i:-	1	1	1	1	1	1	1	1	1	1	1	1	1	1	1	0	0	0	0	1	1	1	1	1	1	0	1	1	1	1	1	1	1	1	1	1	1	1	1	1	1	1	1	1	0	1	1	1
2018LSAL01007	S. 1,4,[5],12:i:-	1	1	1	1	1	1	1	1	1	1	1	1	1	1	1	0	0	0	0	1	1	1	1	1	1	0	1	1	1	1	1	1	1	1	1	1	1	1	1	1	1	1	1	1	0	1	1	1
2018LSAL02306	S. 1,4,[5],12:i:-	1	1	1	1	1	1	1	1	1	1	1	1	1	1	1	0	0	0	0	1	1	1	1	1	1	0	1	1	1	1	1	1	1	1	1	1	1	1	1	1	1	1	1	1	0	1	1	1
2018LSAL02551	S. 1,4,[5],12:i:-	1	1	1	1	1	1	1	1	1	1	1	1	1	1	1	0	0	0	0	1	1	1	1	1	1	0	1	1	1	1	1	1	1	1	1	1	1	1	1	1	1	1	1	1	0	1	1	1
2018LSAL03041	S. 1,4,[5],12:i:-	1	1	1	1	1	1	1	1	1	1	1	1	1	1	1	0	0	0	0	1	1	1	1	1	1	0	1	1	1	1	1	1	1	1	1	1	1	1	1	1	1	1	1	1	0	1	1	1
2018LSAL03062	S. 1,4,[5],12:i:-	1	1	1	1	1	1	1	1	1	1	1	1	1	1	1	0	0	0	0	1	1	1	1	1	1	0	1	1	1	1	1	1	1	1	1	1	1	1	1	1	1	1	1	1	0	1	1	1
2018LSAL03329	S. 1,4,[5],12:i:-	1	1	1	1	1	1	1	1	1	1	1	1	1	1	1	0	0	0	0	1	1	1	1	1	1	0	1	1	1	1	1	1	1	1	1	1	1	1	1	1	1	1	1	1	0	1	1	1
2018LSAL03535	S. 1,4,[5],12:i:-	1	1	1	1	1	1	1	1	1	1	1	1	1	1	1	0	0	0	0	1	1	1	1	1	1	0	1	1	1	1	1	1	1	1	1	1	1	1	1	1	1	1	1	1	0	1	1	1
2018LSAL03536	S. 1,4,[5],12:i:-	1	1	1	1	1	1	1	1	1	1	1	1	1	1	1	0	0	0	0	1	1	1	1	1	1	0	1	1	1	1	1	1	1	1	1	1	1	1	1	1	1	1	1	1	0	1	1	1
2018LSAL03667	S. 1,4,[5],12:i:-	1	1	1	1	1	1	1	1	1	1	1	1	1	1	1	0	0	0	0	1	1	1	1	1	1	0	1	1	1	1	1	1	1	1	1	1	1	1	1	1	1	1	1	1	0	1	1	1
2018LSAL03672	S. 1,4,[5],12:i:-	1	1	1	1	1	1	1	1	1	1	1	1	1	1	1	0	0	0	0	1	1	1	1	1	1	0	1	1	1	1	1	1	1	1	1	1	1	1	1	1	1	1	1	1	0	1	1	1
2018LSAL03673	S. 1,4,[5],12:i:-	1	1	1	1	1	1	1	1	1	1	1	1	1	1	1	0	0	0	0	1	1	1	1	1	1	0	1	1	1	1	1	1	1	1	1	1	1	1	1	1	1	1	1	1	0	1	1	1
2018LSAL03674	S. 1,4,[5],12:i:-	1	1	1	1	1	1	1	1	1	1	1	1	1	1	1	0	0	0	0	1	1	1	1	1	1	0	1	1	1	1	1	1	1	1	1	1	1	1	1	1	1	1	1	1	0	1	1	1
2018LSAL03675	S. 1,4,[5],12:i:-	1	1	1	1	1	1	1	1	1	1	1	1	1	1	1	0	0	0	0	1	1	1	1	1	1	0	1	1	1	1	1	1	1	1	1	1	1	1	1	1	1	1	1	1	0	1	1	1
2018LSAL03676	S. 1,4,[5],12:i:-	1	1	1	1	1	1	1	1	1	1	1	1	1	1	1	0	0	0	0	1	1	1	1	1	1	0	1	1	1	1	1	1	1	1	1	1	1	1	1	1	1	1	1	1	0	1	1	1
2018LSAL03684	S. 1,4,[5],12:i:-	1	1	1	1	1	1	1	1	1	1	1	1	1	1	1	0	0	0	0	1	1	1	1	1	1	0	1	1	1	1	1	1	1	1	1	1	1	1	1	1	1	1	1	1	0	1	1	1
2018LSAL04397	S. 1,4,[5],12:i:-	1	1	1	1	1	1	1	1	1	1	1	1	1	1	1	0	0	0	0	1	1	1	1	1	1	0	1	1	1	1	1	1	1	1	1	1	1	1	1	1	1	1	1	1	0	1	1	1
2018LSAL05017	S. 1,4,[5],12:i:-	1	1	1	1	1	1	1	1	1	1	1	1	1	1	1	0	0	0	0	1	1	1	1	1	1	0	1	1	1	1	1	1	1	1	1	1	1	1	1	1	1	1	1	1	0	1	1	1
2018LSAL05018	S. 1,4,[5],12:i:-	1	1	1	1	1	1	1	1	1	1	1	1	1	1	1	0	0	0	0	1	1	1	1	1	1	0	1	1	1	1	1	1	1	1	1	1	1	1	1	1	1	1	1	1	0	1	1	1
2018LSAL05019	S. 1,4,[5],12:i:-	1	1	1	1	1	1	1	1	1	1	1	1	1	1	1	0	0	0	0	1	1	1	1	1	1	0	1	1	1	1	1	1	1	1	1	1	1	1	1	1	1	1	1	1	0	1	1	1
2018LSAL05020	S. 1,4,[5],12:i:-	1	1	1	1	1	1	1	1	1	1	1	1	1	1	1	0	0	0	0	1	1	1	1	1	1	0	1	1	1	1	1	1	1	1	1	1	1	1	1	1	1	1	1	1	0	1	1	1
2018LSAL05321	S. 1,4,[5],12:i:-	1	1	1	1	1	1	1	1	1	1	1	1	1	1	1	0	0	0	0	1	1	1	1	1	1	0	1	1	1	1	1	1	1	1	1	1	1	1	1	1	1	1	1	1	0	1	1	1
2018LSAL05371	S. 1,4,[5],12:i:-	1	1	1	1	1	1	1	1	1	1	1	1	1	1	1	0	0	0	0	1	1	1	1	1	1	0	1	1	1	1	1	1	1	1	1	1	1	1	1	1	1	1	1	1	0	1	1	1
2018LSAL05554	S. 1,4,[5],12:i:-	1	1	1	1	1	1	1	1	1	1	1	1	1	1	1	0	0	0	0	1	1	1	1	1	1	0	1	1	1	1	1	1	1	1	1	1	1	1	1	1	1	1	1	1	0	1	1	1
2019LSAL00010	S. 1,4,[5],12:i:-	1	1	1	1	1	1	1	1	1	1	1	1	1	1	1	0	0	0	0	1	1	1	1	1	1	0	1	1	1	1	1	1	1	1	1	1	1	1	1	1	1	1	1	1	0	1	1	1
2019LSAL00354	S. 1,4,[5],12:i:-	1	1	1	1	1	1	1	1	1	1	1	1	1	1	1	0	0	0	0	1	1	1	1	1	1	0	1	1	1	1	1	1	1	1	1	1	1	1	1	1	1	1	0	1	0	1	1	1
2019LSAL00361	S. 1,4,[5],12:i:-	1	1	1	1	1	1	1	1	1	1	1	1	1	1	1	0	0	0	0	1	1	1	1	1	1	0	1	1	1	1	1	1	1	1	1	1	1	1	1	1	1	1	1	1	0	1	1	1
2019LSAL00477	S. 1,4,[5],12:i:-	1	1	1	1	1	1	1	1	1	1	1	1	1	1	1	0	0	0	0	1	1	1	1	1	1	0	1	1	1	1	1	1	1	1	1	1	1	1	1	1	1	1	1	1	0	1	1	1
2019LSAL00554	S. 1,4,[5],12:i:-	1	1	1	1	1	1	1	1	1	1	1	1	1	1	1	0	0	0	0	1	1	1	1	1	1	0	1	1	1	1	1	1	1	1	1	1	1	1	1	1	1	1	1	1	0	1	1	1
2019LSAL00584	S. 1,4,[5],12:i:-	1	1	1	1	1	1	1	1	1	1	1	1	1	1	1	0	0	0	0	1	1	1	1	1	1	0	1	1	1	1	1	1	1	1	1	1	1	1	1	1	1	1	1	1	0	1	1	1
2019LSAL00588	S. 1,4,[5],12:i:-	1	1	1	1	1	1	1	1	1	1	1	1	1	1	1	0	0	0	0	1	1	1	1	1	1	0	1	1	1	1	1	1	1	1	1	1	1	1	1	1	1	1	1	1	0	1	1	1
2019LSAL00630	S. 1,4,[5],12:i:-	1	1	1	1	1	1	1	1	1	1	1	1	1	1	1	0	0	0	0	1	1	1	1	1	1	0	1	1	1	1	1	1	1	1	1	1	1	1	1	1	1	1	1	1	0	1	1	1
2019LSAL00713	S. 1,4,[5],12:i:-	1	1	1	1	1	1	1	1	1	1	1	1	1	1	1	0	0	0	0	1	1	1	1	1	1	0	1	1	1	1	1	1	1	1	1	1	1	1	1	1	1	1	1	1	0	1	1	1
2019LSAL00729	S. 1,4,[5],12:i:-	1	1	1	1	1	1	1	1	1	1	1	1	1	1	1	0	0	0	0	1	1	1	1	1	1	0	1	1	1	1	1	1	1	1	1	1	1	1	1	1	1	1	1	1	0	1	1	1
2019LSAL00730	S. 1,4,[5],12:i:-	1	1	1	1	1	1	1	1	1	1	1	1	1	1	1	0	0	0	0	1	1	1	1	1	1	0	1	1	1	1	1	1	1	1	1	1	1	1	1	1	1	1	1	1	0	1	1	1
2019LSAL00741	S. 1,4,[5],12:i:-	1	1	1	1	1	1	1	1	1	1	1	1	1	1	1	0	0	0	0	1	1	1	1	1	1	0	1	1	1	1	1	1	1	1	1	1	1	1	1	1	1	1	1	1	0	1	1	1
2019LSAL00843	S. 1,4,[5],12:i:-	1	1	1	1	1	1	1	1	1	1	1	1	1	1	1	0	0	0	0	1	1	1	1	1	1	0	1	1	1	1	1	1	1	1	1	1	1	1	1	1	1	1	1	1	0	1	1	1
2020LSAL00021	S. 1,4,[5],12:i:-	1	0	0	0	0	0	0	0	1	1	1	1	1	1	1	1	1	1	1	1	1	1	1	1	1	0	1	1	1	1	1	1	1	1	1	1	1	1	1	1	1	1	1	1	1	1	1	1
2020LSAL00708	S. 1,4,[5],12:i:-	1	1	1	1	1	1	1	1	1	1	1	1	1	1	1	0	0	0	0	1	1	1	1	1	1	0	1	1	1	1	1	1	1	1	1	1	1	1	1	1	1	1	1	1	0	1	1	1
2020LSAL00709	S. 1,4,[5],12:i:-	1	1	1	1	1	1	1	1	1	1	1	1	1	1	1	0	0	0	0	1	1	1	1	1	1	0	1	1	1	1	1	1	1	1	1	1	1	1	1	1	1	1	1	1	0	1	1	1
2020LSAL00710	S. 1,4,[5],12:i:-	1	1	1	1	1	1	1	1	1	1	1	1	1	1	1	0	0	0	0	1	1	1	1	1	1	0	1	1	1	1	1	1	1	1	1	1	1	1	1	1	1	1	1	1	0	1	1	1
2020LSAL01260	S. 1,4,[5],12:i:-	1	0	0	0	0	0	0	0	1	1	1	1	1	1	1	1	1	1	1	1	1	1	1	1	1	0	1	1	1	1	1	1	1	1	1	1	1	1	1	1	1	1	1	1	1	1	1	1
2020LSAL01372	S. 1,4,[5],12:i:-	1	1	1	1	1	1	1	1	1	1	1	1	1	1	1	0	0	0	0	1	1	1	1	1	1	0	1	1	1	1	1	1	1	1	1	1	1	1	1	1	1	1	1	1	0	1	1	1
2020LSAL01374	S. 1,4,[5],12:i:-	1	1	1	1	1	1	1	1	1	1	1	1	1	1	1	0	0	0	0	1	1	1	1	1	1	0	1	1	1	1	1	1	1	1	1	1	1	1	1	1	1	1	1	1	0	1	1	1
2020LSAL01913	S. 1,4,[5],12:i:-	1	1	1	1	1	1	1	1	1	1	1	1	1	1	1	0	0	0	0	1	1	1	1	1	1	0	1	1	1	1	1	1	1	1	1	1	1	1	1	1	1	1	1	1	0	1	1	1
2021LSAL01976	S. 1,4,[5],12:i:-	1	0	0	0	0	0	0	0	1	1	1	1	1	1	1	1	1	1	1	1	1	1	1	1	1	0	1	1	1	1	1	1	1	1	1	1	1	1	1	1	1	1	1	1	1	1	1	1
2021LSAL06744	S. 1,4,[5],12:i:-	1	0	0	0	0	0	0	0	1	1	1	1	1	1	1	1	1	1	1	1	1	1	1	1	1	0	1	1	1	1	1	1	1	1	1	1	1	1	1	1	1	1	1	1	1	1	1	1
2021LSAL06872	S. 1,4,[5],12:i:-	1	0	0	0	0	0	0	0	1	1	1	1	1	1	1	1	1	1	1	1	1	1	1	1	1	0	1	1	1	1	1	1	1	1	1	1	1	1	1	1	1	1	1	1	1	1	1	1
2021LSAL06875	S. 1,4,[5],12:i:-	1	0	0	0	0	0	0	0	1	1	1	1	1	1	1	1	1	1	1	1	1	1	1	1	1	0	1	1	1	1	1	1	1	1	1	1	1	1	1	1	1	1	1	1	1	1	1	1
2021LSAL06876	S. 1,4,[5],12:i:-	1	0	0	0	0	0	0	0	1	1	1	1	1	1	1	1	1	1	1	1	1	1	1	1	1	0	1	1	1	1	1	1	1	1	1	1	1	1	1	1	1	1	1	1	1	1	1	1
CTC1814DS	S. 1,4,[5],12:i:-	1	0	0	0	0	0	0	0	1	1	1	1	1	1	1	1	1	1	1	1	1	1	1	1	1	0	1	1	1	1	1	1	1	1	1	1	1	1	1	1	1	1	1	1	1	1	1	1
CTC1820DS	S. 1,4,[5],12:i:-	1	0	0	0	0	0	0	0	1	1	1	1	1	1	1	1	1	1	1	1	1	1	1	1	1	0	1	1	1	1	1	1	1	1	1	1	1	1	1	1	1	1	1	1	1	1	1	1
CTC1821DS	S. 1,4,[5],12:i:-	1	0	0	0	0	0	0	0	1	1	1	1	1	1	1	1	1	1	1	1	1	1	1	1	1	0	1	1	1	1	1	1	1	1	1	1	1	1	1	1	1	1	1	1	1	1	1	1
CTC1824DS	S. 1,4,[5],12:i:-	1	0	0	0	0	0	0	0	1	1	1	1	1	1	1	1	1	1	1	1	1	1	1	1	1	0	1	1	1	1	1	1	1	1	1	1	1	1	1	1	1	1	1	1	1	1	1	1
CTC1825DS	S. 1,4,[5],12:i:-	1	0	0	0	0	0	0	0	1	1	1	1	1	1	1	1	1	1	1	1	1	1	1	1	1	0	1	1	1	1	1	1	1	1	1	1	1	1	1	1	1	1	1	1	1	1	1	1
CTC1826DS	S. 1,4,[5],12:i:-	1	0	0	0	0	0	0	0	1	1	1	1	1	1	1	1	1	1	1	1	1	1	1	1	1	0	1	1	1	1	1	1	1	1	1	1	1	1	1	1	1	1	1	1	1	1	1	1
CTC1827DS	S. 1,4,[5],12:i:-	1	0	0	0	0	0	0	0	1	1	1	1	1	1	1	1	1	1	1	1	1	1	1	1	1	0	1	1	1	1	1	1	1	1	1	1	1	1	1	1	1	1	1	1	1	1	1	1
CTC1828DS	S. 1,4,[5],12:i:-	1	0	0	0	0	0	0	0	1	1	1	1	1	1	1	1	1	1	1	1	1	1	1	1	1	0	1	1	1	1	1	1	1	1	1	1	1	1	1	1	1	1	1	1	1	1	1	1
CTC1829DS	S. 1,4,[5],12:i:-	1	0	0	0	0	0	0	0	1	1	1	1	1	1	1	1	1	1	1	1	1	1	1	1	1	0	1	1	1	1	1	1	1	1	1	1	1	1	1	1	1	1	1	1	1	1	1	1
CTC1836DS	S. 1,4,[5],12:i:-	1	0	0	0	0	0	0	0	1	1	1	1	1	1	1	1	1	1	1	1	1	1	1	1	1	0	1	1	1	1	1	1	1	1	1	1	1	1	1	1	1	1	1	1	1	1	1	1
CTC1837DS	S. 1,4,[5],12:i:-	1	0	0	0	0	0	0	0	1	1	1	1	1	1	1	1	1	1	1	1	1	1	1	1	1	0	1	1	1	1	1	1	1	1	1	1	1	1	1	1	1	1	1	1	1	1	1	1
CTC1838DS	S. 1,4,[5],12:i:-	1	0	0	0	0	0	0	0	1	1	1	1	1	1	1	1	1	1	1	1	1	1	1	1	1	0	1	1	1	1	1	1	1	1	1	1	1	1	1	1	1	1	1	1	1	1	1	1
CTC1840DS	S. 1,4,[5],12:i:-	1	0	0	0	0	0	0	0	1	1	1	1	1	1	1	1	1	1	1	1	1	1	1	1	1	0	1	1	1	1	1	1	1	1	1	1	1	1	1	1	1	1	1	1	1	1	1	1
CTC1842DS	S. 1,4,[5],12:i:-	1	0	0	0	0	0	0	0	1	1	1	1	1	1	1	1	1	1	1	1	1	1	1	1	1	0	1	1	1	1	1	1	1	1	1	1	1	1	1	1	1	1	1	1	1	1	1	1
CTC1843DS	S. 1,4,[5],12:i:-	1	0	0	0	0	0	0	0	1	1	1	1	1	1	1	1	1	1	1	1	1	1	1	1	1	0	1	1	1	1	1	1	1	1	1	1	1	1	1	1	1	1	1	1	1	1	1	1
CTC1844DS	S. 1,4,[5],12:i:-	1	0	0	0	0	0	0	0	1	1	1	1	1	1	1	1	1	1	1	1	1	1	1	1	1	0	1	1	1	1	1	1	1	1	1	1	1	1	1	1	1	1	1	1	1	1	1	1
CTC1845DS	S. 1,4,[5],12:i:-	1	0	0	0	0	0	0	0	1	1	1	1	1	1	1	1	1	1	1	1	1	1	1	1	1	0	1	1	1	1	1	1	1	1	1	1	1	1	1	1	1	1	1	1	1	1	1	1
CTC1846DS	S. 1,4,[5],12:i:-	1	0	0	0	0	0	0	0	1	1	1	1	1	1	1	1	1	1	1	1	1	1	1	1	1	0	1	1	1	1	1	1	1	1	1	1	1	1	1	1	1	1	1	1	1	1	1	1
CTC1847DS	S. 1,4,[5],12:i:-	1	0	0	0	0	0	0	0	1	1	1	1	1	1	1	1	1	1	1	1	1	1	1	1	1	0	1	1	1	1	1	1	1	1	1	1	1	1	1	1	1	1	1	1	1	1	1	1
CTC1848DS	S. Typhimurium	1	0	0	0	0	0	0	0	1	1	1	1	1	1	1	1	1	1	1	1	1	1	1	1	0	1	1	1	1	1	1	1	1	1	1	1	1	1	1	1	1	1	1	1	1	1	1	1
CTC1851DS	S. 1,4,[5],12:i:-	1	0	0	0	0	0	0	0	1	1	1	1	1	1	1	1	1	1	1	1	1	1	1	1	1	0	1	1	1	1	1	1	1	1	1	1	1	1	1	1	1	1	1	1	1	1	1	1
CTC1559	S. 1,4,[5],12:i:-	1	0	0	0	0	0	0	0	1	1	1	1	1	1	1	1	1	1	1	1	1	1	1	1	1	0	1	1	1	1	1	1	1	1	1	1	1	1	1	1	1	1	1	1	1	1	1	1
CTC1560	S. Typhimurium	1	0	0	0	0	0	0	0	1	1	1	1	1	1	1	1	1	1	1	1	1	1	1	1	1	1	1	1	1	1	1	1	1	1	1	1	1	1	1	1	1	1	1	1	1	1	1	1
CTC1561	S. Typhimurium	1	0	0	0	0	0	0	0	1	1	1	1	1	1	1	1	1	1	1	1	1	1	1	1	1	1	1	1	1	1	1	1	1	1	1	1	1	1	1	1	1	1	1	1	1	1	1	1
CTC1562	S. Typhimurium	1	0	0	0	0	0	0	0	1	1	1	1	1	1	1	1	1	1	1	1	1	1	1	1	1	1	1	1	1	1	1	1	1	1	1	1	1	1	1	1	1	1	1	1	1	1	1	1
CTC1567	S. 1,4,[5],12:i:-	1	0	0	0	0	0	0	0	1	1	1	1	1	1	1	1	1	1	1	1	1	1	1	1	1	0	1	1	1	1	1	1	1	1	1	1	1	1	1	1	1	1	1	1	1	1	1	1
CTC1570	S. Typhimurium	1	0	0	0	0	0	0	0	1	1	1	1	1	1	1	1	1	1	1	1	1	1	1	1	1	1	1	1	1	1	1	1	1	1	1	1	1	1	1	1	1	1	1	1	1	1	1	1
		110	76	76	76	76	76	76	76	110	110	110	110	110	110	110	34	34	34	34	110	110	110	110	110	109	8	110	110	110	110	110	110	110	110	110	110	110	110	110	110	110	110	109	110	34	110	110	110
[truncated: 93 more columns]

## Sheet: percent_Typhi_mono_oper_grup
_sampleid	SEROTYPE	bcf operon	entAB/fepCG/ompA	shdA	grvA/rck/ spv operon	pef operon
2014LSAL00262	S. Typhimurium	1	0	0	1	1
2014LSAL01903	S. 1,4,[5],12:i:-	1	0	0	0	0			Row Labels	Count of SEROTYPE	Sum of bcf operon	Sum of entAB/fepCG/ompA	Sum of shdA	Sum of grvA/rck/ spv operon	Sum of pef operon
2014LSAL01904	S. 1,4,[5],12:i:-	1	0	1	0	0			S. 1,4,[5],12:i:-	102	73	29	9	0	0
2014LSAL01905	S. 1,4,[5],12:i:-	1	0	0	0	0			S. Typhimurium	8	3	5	0	8	6
2014LSAL01906	S. 1,4,[5],12:i:-	1	0	1	0	0			Grand Total	110	76	34	9	8	6
2014LSAL01907	S. 1,4,[5],12:i:-	1	0	0	0	0
2014LSAL02130	S. 1,4,[5],12:i:-	1	0	0	0	0			Row Labels	Count of SEROTYPE	Sum of bcf operon	Sum of entAB/fepCG/ompA	Sum of shdA	Sum of grvA/rck/ spv operon	Sum of pef operon		Sum of bcf operon	Sum of entAB/fepCG/ompA	Sum of shdA	Sum of grvA/rck/ spv operon	Sum of pef operon
2014LSAL04597	S. Typhimurium	1	0	0	1	1			S. 1,4,[5],12:i:-	102	73	29	9	0	0		71.5686	28.4314	8.82353	0	0	0
2014LSAL04713	S. Typhimurium	1	0	0	1	1			S. Typhimurium	8	3	5	0	8	6		37.5	62.5	0	100	75	0
2015LSAL01461	S. 1,4,[5],12:i:-	1	0	0	0	0			Grand Total	110	76	34	9	8	6		69.0909	30.9091	8.18182	7.27273	5.45455	0
2016LSAL04069	S. 1,4,[5],12:i:-	1	0	0	0	0
2016LSAL04250	S. 1,4,[5],12:i:-	1	0	0	0	0
2016LSAL04421	S. 1,4,[5],12:i:-	1	0	0	0	0
2016LSAL04500	S. 1,4,[5],12:i:-	1	0	0	0	0
2016LSAL04538	S. 1,4,[5],12:i:-	1	0	0	0	0
2016LSAL04629	S. 1,4,[5],12:i:-	1	0	0	0	0
2016LSAL04748	S. 1,4,[5],12:i:-	1	0	0	0	0
2016LSAL04792	S. 1,4,[5],12:i:-	1	0	0	0	0
2017LSAL00007	S. 1,4,[5],12:i:-	1	0	0	0	0
2017LSAL00039	S. 1,4,[5],12:i:-	1	0	0	0	0
2017LSAL00048	S. 1,4,[5],12:i:-	1	0	0	0	0
2017LSAL00083	S. 1,4,[5],12:i:-	1	0	0	0	0
2017LSAL00274	S. 1,4,[5],12:i:-	1	0	0	0	0
2017LSAL01237	S. 1,4,[5],12:i:-	1	0	0	0	0
2017LSAL01258	S. 1,4,[5],12:i:-	1	0	0	0	0
2017LSAL02599	S. 1,4,[5],12:i:-	1	0	0	0	0
2017LSAL03222	S. 1,4,[5],12:i:-	1	0	0	0	0
2017LSAL03759	S. 1,4,[5],12:i:-	1	0	0	0	0
2017LSAL03796	S. 1,4,[5],12:i:-	1	0	0	0	0
2017LSAL03817	S. 1,4,[5],12:i:-	1	0	0	0	0
2017LSAL04259	S. 1,4,[5],12:i:-	1	0	0	0	0
2018LSAL00319	S. 1,4,[5],12:i:-	1	0	0	0	0
2018LSAL00811	S. 1,4,[5],12:i:-	1	0	0	0	0
2018LSAL00832	S. 1,4,[5],12:i:-	1	0	0	0	0
2018LSAL01007	S. 1,4,[5],12:i:-	1	0	0	0	0
2018LSAL02306	S. 1,4,[5],12:i:-	1	0	0	0	0
2018LSAL02551	S. 1,4,[5],12:i:-	1	0	0	0	0
2018LSAL03041	S. 1,4,[5],12:i:-	1	0	0	0	0
2018LSAL03062	S. 1,4,[5],12:i:-	1	0	0	0	0
2018LSAL03329	S. 1,4,[5],12:i:-	1	0	0	0	0
2018LSAL03535	S. 1,4,[5],12:i:-	1	0	0	0	0
2018LSAL03536	S. 1,4,[5],12:i:-	1	0	0	0	0
2018LSAL03667	S. 1,4,[5],12:i:-	1	0	0	0	0
2018LSAL03672	S. 1,4,[5],12:i:-	1	0	0	0	0
2018LSAL03673	S. 1,4,[5],12:i:-	1	0	0	0	0
2018LSAL03674	S. 1,4,[5],12:i:-	1	0	0	0	0
2018LSAL03675	S. 1,4,[5],12:i:-	1	0	0	0	0
2018LSAL03676	S. 1,4,[5],12:i:-	1	0	0	0	0
2018LSAL03684	S. 1,4,[5],12:i:-	1	0	0	0	0
2018LSAL04397	S. 1,4,[5],12:i:-	1	0	1	0	0
2018LSAL05017	S. 1,4,[5],12:i:-	1	0	0	0	0
2018LSAL05018	S. 1,4,[5],12:i:-	1	0	1	0	0
2018LSAL05019	S. 1,4,[5],12:i:-	1	0	1	0	0
2018LSAL05020	S. 1,4,[5],12:i:-	1	0	1	0	0
2018LSAL05321	S. 1,4,[5],12:i:-	1	0	0	0	0
2018LSAL05371	S. 1,4,[5],12:i:-	1	0	0	0	0
2018LSAL05554	S. 1,4,[5],12:i:-	1	0	0	0	0
2019LSAL00010	S. 1,4,[5],12:i:-	1	0	0	0	0
2019LSAL00354	S. 1,4,[5],12:i:-	1	0	0	0	0
2019LSAL00361	S. 1,4,[5],12:i:-	1	0	0	0	0
2019LSAL00477	S. 1,4,[5],12:i:-	1	0	0	0	0
2019LSAL00554	S. 1,4,[5],12:i:-	1	0	0	0	0
2019LSAL00584	S. 1,4,[5],12:i:-	1	0	0	0	0
2019LSAL00588	S. 1,4,[5],12:i:-	1	0	0	0	0
2019LSAL00630	S. 1,4,[5],12:i:-	1	0	0	0	0
2019LSAL00713	S. 1,4,[5],12:i:-	1	0	0	0	0
2019LSAL00729	S. 1,4,[5],12:i:-	1	0	1	0	0
2019LSAL00730	S. 1,4,[5],12:i:-	1	0	0	0	0
2019LSAL00741	S. 1,4,[5],12:i:-	1	0	0	0	0
2019LSAL00843	S. 1,4,[5],12:i:-	1	0	0	0	0
2020LSAL00021	S. 1,4,[5],12:i:-	0	1	0	0	0
2020LSAL00708	S. 1,4,[5],12:i:-	1	0	0	0	0
2020LSAL00709	S. 1,4,[5],12:i:-	1	0	0	0	0
2020LSAL00710	S. 1,4,[5],12:i:-	1	0	0	0	0
2020LSAL01260	S. 1,4,[5],12:i:-	0	1	0	0	0
2020LSAL01372	S. 1,4,[5],12:i:-	1	0	0	0	0
2020LSAL01374	S. 1,4,[5],12:i:-	1	0	0	0	0
2020LSAL01913	S. 1,4,[5],12:i:-	1	0	0	0	0
2021LSAL01976	S. 1,4,[5],12:i:-	0	1	0	0	0
2021LSAL06744	S. 1,4,[5],12:i:-	0	1	0	0	0
2021LSAL06872	S. 1,4,[5],12:i:-	0	1	0	0	0
2021LSAL06875	S. 1,4,[5],12:i:-	0	1	0	0	0
2021LSAL06876	S. 1,4,[5],12:i:-	0	1	0	0	0
CTC1814DS	S. 1,4,[5],12:i:-	0	1	0	0	0
CTC1820DS	S. 1,4,[5],12:i:-	0	1	1	0	0
CTC1821DS	S. 1,4,[5],12:i:-	0	1	0	0	0
CTC1824DS	S. 1,4,[5],12:i:-	0	1	0	0	0
CTC1825DS	S. 1,4,[5],12:i:-	0	1	0	0	0
CTC1826DS	S. 1,4,[5],12:i:-	0	1	0	0	0
CTC1827DS	S. 1,4,[5],12:i:-	0	1	0	0	0
CTC1828DS	S. 1,4,[5],12:i:-	0	1	0	0	0
CTC1829DS	S. 1,4,[5],12:i:-	0	1	0	0	0
CTC1836DS	S. 1,4,[5],12:i:-	0	1	0	0	0
CTC1837DS	S. 1,4,[5],12:i:-	0	1	0	0	0
CTC1838DS	S. 1,4,[5],12:i:-	0	1	1	0	0
CTC1840DS	S. 1,4,[5],12:i:-	0	1	0	0	0
CTC1842DS	S. 1,4,[5],12:i:-	0	1	0	0	0
CTC1843DS	S. 1,4,[5],12:i:-	0	1	0	0	0
CTC1844DS	S. 1,4,[5],12:i:-	0	1	0	0	0
CTC1845DS	S. 1,4,[5],12:i:-	0	1	0	0	0
CTC1846DS	S. 1,4,[5],12:i:-	0	1	0	0	0
CTC1847DS	S. 1,4,[5],12:i:-	0	1	0	0	0
CTC1848DS	S. Typhimurium	0	1	0	1	1
CTC1851DS	S. 1,4,[5],12:i:-	0	1	0	0	0
CTC1559	S. 1,4,[5],12:i:-	0	1	0	0	0
CTC1560	S. Typhimurium	0	1	0	1	0
CTC1561	S. Typhimurium	0	1	0	1	0
CTC1562	S. Typhimurium	0	1	0	1	1
CTC1567	S. 1,4,[5],12:i:-	0	1	0	0	0
CTC1570	S. Typhimurium	0	1	0	1	1

## Sheet: Derby
_sampleid	SEROTYPE	steC	sseJ	steA	ssaE	ssaD	ssaC	spiC/ssaB	sifA	csgA	csgB	csgD	csgE	csgF	csgG	sopD	misL	mgtB	mgtC	sopA	fimI	fimC	fimD	fimH	fimF	sinH	sseL	sopB/sigD	pipB	sipC/sspC	sipD	sipA/sspA	sicP	prgH	prgI	prgJ	prgK	orgA	orgB	orgC	slrP	sseK1	sopE2	sptP	avrA	mig-14	sopD2	pipB2	sifB
2011LSAL04899	S. Derby	1	1	1	1	1	1	1	1	1	1	1	1	1	1	1	1	1	1	1	1	1	1	1	1	1	1	1	1	1	1	1	1	1	1	1	1	1	1	1	1	1	1	1	1	1	1	1	1
2014LSAL00717	S. Derby	1	1	1	1	1	1	1	1	1	1	1	1	1	1	1	1	1	1	1	1	1	1	1	1	1	1	1	1	1	1	1	1	1	1	1	1	1	1	1	1	1	1	1	1	1	1	1	0
2014LSAL00762	S. Derby	1	1	1	1	1	1	1	1	1	1	1	1	1	1	1	1	1	1	1	1	1	1	1	1	1	1	1	1	1	1	1	1	1	1	1	1	1	1	1	1	1	1	1	1	1	1	1	1
2014LSAL00873	S. Derby	1	1	1	1	1	1	1	1	1	1	1	1	1	1	1	1	1	1	1	1	1	1	1	1	1	1	1	1	1	1	1	1	1	1	1	1	1	1	1	1	1	1	1	1	1	1	1	1
2014LSAL00980	S. Derby	1	1	1	1	1	1	1	1	1	1	1	1	1	1	1	1	1	1	1	1	1	1	1	1	1	1	1	1	1	1	1	1	1	1	1	1	1	1	1	1	1	1	1	1	1	1	1	1
2014LSAL01220	S. Derby	1	1	1	1	1	1	1	1	1	1	1	1	1	1	1	1	1	1	1	1	1	1	1	1	1	1	1	1	1	1	1	1	1	1	1	1	1	1	1	1	1	1	1	1	1	1	1	1
2014LSAL01256	S. Derby	1	1	1	1	1	1	1	1	1	1	1	1	1	1	1	1	1	1	1	1	1	1	1	1	1	1	1	1	1	1	1	1	1	1	1	1	1	1	1	1	1	1	1	1	1	1	1	1
2014LSAL01467	S. Derby	1	1	1	1	1	1	1	1	1	1	1	1	1	1	1	1	1	1	1	1	1	1	1	1	1	1	1	1	1	1	1	1	1	1	1	1	1	1	1	1	1	1	1	1	1	1	1	1
2014LSAL01894	S. Derby	1	1	1	1	1	1	1	1	1	1	1	1	1	1	1	1	1	1	1	1	1	1	1	1	1	1	1	1	1	1	1	1	1	1	1	1	1	1	1	1	1	1	1	1	1	1	1	1
2014LSAL02051	S. Derby	1	1	1	1	1	1	1	1	1	1	1	1	1	1	1	1	1	1	1	1	1	1	1	1	1	1	1	1	1	1	1	1	1	1	1	1	1	1	1	1	1	1	1	1	1	1	1	1
2014LSAL02285	S. Derby	1	1	1	1	1	1	1	1	1	1	1	1	1	1	1	1	1	1	1	1	1	1	1	1	1	1	1	1	1	1	1	1	1	1	1	1	1	1	1	1	1	1	1	1	1	1	1	1
2014LSAL02431	S. Derby	1	1	1	1	1	1	1	1	1	1	1	1	1	1	1	1	1	1	1	1	1	1	1	1	1	1	1	1	1	1	1	1	1	1	1	1	1	1	1	1	1	1	1	1	1	1	1	1
2014LSAL02463	S. Derby	1	1	1	1	1	1	1	1	1	1	1	1	1	1	1	1	1	1	1	1	1	1	1	1	1	1	1	1	1	1	1	1	1	1	1	1	1	1	1	1	1	1	1	1	1	1	1	1
2014LSAL02838	S. Derby	1	1	1	1	1	1	1	1	1	1	1	1	1	1	1	1	1	1	1	1	1	1	1	1	1	1	1	1	1	1	1	1	1	1	1	1	1	1	1	1	1	1	1	1	1	1	1	1
2014LSAL03926	S. Derby	1	1	1	1	1	1	1	1	1	1	1	1	1	1	1	1	1	1	1	1	1	1	1	1	1	1	1	1	1	1	1	1	1	1	1	1	1	1	1	1	1	1	1	1	1	1	1	1
2014LSAL03974	S. Derby	1	1	1	1	1	1	1	1	1	1	1	1	1	1	1	1	1	1	1	1	1	1	1	1	1	1	1	1	1	1	1	1	1	1	1	1	1	1	1	1	1	1	1	1	1	1	1	1
2014LSAL03985	S. Derby	1	1	1	1	1	1	1	1	1	1	1	1	1	1	1	1	1	1	1	1	1	1	1	1	1	1	1	1	1	1	1	1	1	1	1	1	1	1	1	1	1	1	1	1	1	1	1	1
2014LSAL04673	S. Derby	1	1	1	1	1	1	1	1	1	1	1	1	1	1	1	1	1	1	1	1	1	1	1	1	1	1	1	1	1	1	1	1	1	1	1	1	1	1	1	1	1	1	1	1	1	1	1	1
2015LSAL00134	S. Derby	1	1	1	1	1	1	1	1	1	1	1	1	1	1	1	1	1	1	1	1	1	1	1	1	1	1	1	1	1	1	1	1	1	1	1	1	1	1	1	1	1	1	1	1	1	1	1	1
2015LSAL00137	S. Derby	1	1	1	1	1	1	1	1	1	1	1	1	1	1	1	1	1	1	1	1	1	1	1	1	1	1	1	1	1	1	1	1	1	1	1	1	1	1	1	1	1	1	1	1	1	1	1	1
2015LSAL00429	S. Derby	1	1	1	1	1	1	1	1	1	1	1	1	1	1	1	1	1	1	1	1	1	1	1	1	1	1	1	1	1	1	1	1	1	1	1	1	1	1	1	1	1	1	1	1	1	1	1	1
2015LSAL00452	S. Derby	1	1	1	1	1	1	1	1	1	1	1	1	1	1	1	1	1	1	1	1	1	1	1	1	1	1	1	1	1	1	1	1	1	1	1	1	1	1	1	1	1	1	1	1	1	1	1	1
2015LSAL00691	S. Derby	1	1	1	1	1	1	1	1	1	1	1	1	1	1	1	1	1	1	1	1	1	1	1	1	1	1	1	1	1	1	1	1	1	1	1	1	1	1	1	1	1	1	1	1	1	1	1	1
2015LSAL01058	S. Derby	1	1	1	1	1	1	1	1	1	1	1	1	1	1	1	1	1	1	1	1	1	1	1	1	1	1	1	1	1	1	1	1	1	1	1	1	1	1	1	1	1	1	1	1	1	1	1	1
2015LSAL01314	S. Derby	1	1	1	1	1	1	1	1	1	1	1	1	1	1	1	1	1	1	1	1	1	1	1	1	1	1	1	1	1	1	1	1	1	1	1	1	1	1	1	1	1	1	1	1	1	1	1	1
2015LSAL01334	S. Derby	1	1	1	1	1	1	1	1	1	1	1	1	1	1	1	1	1	1	1	1	1	1	1	1	1	1	1	1	1	1	1	1	1	1	1	1	1	1	1	1	1	1	1	1	1	1	1	1
2015LSAL01578	S. Derby	1	1	1	1	1	1	1	1	1	1	1	1	1	1	1	1	1	1	1	1	1	1	1	1	1	1	1	1	1	1	1	1	1	1	1	1	1	1	1	1	1	1	1	1	1	1	1	1
2015LSAL01697	S. Derby	1	1	1	1	1	1	1	1	1	1	1	1	1	1	1	1	1	1	1	1	1	1	1	1	1	1	1	1	1	1	1	1	1	1	1	1	1	1	1	1	1	1	1	1	1	1	1	1
2015LSAL01713	S. Derby	1	1	1	1	1	1	1	1	1	1	1	1	1	1	1	1	1	1	1	1	1	1	1	1	1	1	1	1	1	1	1	1	1	1	1	1	1	1	1	1	1	1	1	1	1	1	1	1
2015LSAL01716	S. Derby	1	1	1	1	1	1	1	1	1	1	1	1	1	1	1	1	1	1	1	1	1	1	1	1	1	1	1	1	1	1	1	1	1	1	1	1	1	1	1	1	1	1	1	1	1	1	1	1
2015LSAL03121	S. Derby	1	1	1	1	1	1	1	1	1	1	1	1	1	1	1	1	1	1	1	1	1	1	1	1	1	1	1	1	1	1	1	1	1	1	1	1	1	1	1	1	1	1	1	1	1	1	1	1
2015LSAL03260	S. Derby	1	1	1	1	1	1	1	1	1	1	1	1	1	1	1	1	1	1	1	1	1	1	1	1	1	1	1	1	1	1	1	1	1	1	1	1	1	1	1	1	1	1	1	1	1	1	1	1
2015LSAL03563	S. Derby	1	1	1	1	1	1	1	1	1	1	1	1	1	1	1	1	1	1	1	1	1	1	1	1	1	1	1	1	1	1	1	1	1	1	1	1	1	1	1	1	1	1	1	1	1	1	1	1
2015LSAL03564	S. Derby	1	1	1	1	1	1	1	1	1	1	1	1	1	1	1	1	1	1	1	1	1	1	1	1	1	1	1	1	1	1	1	1	1	1	1	1	1	1	1	1	1	1	1	1	1	1	1	1
2015LSAL04264	S. Derby	1	1	1	1	1	1	1	1	1	1	1	1	1	1	1	1	1	1	1	1	1	1	1	1	1	1	1	1	1	1	1	1	1	1	1	1	1	1	1	1	1	1	1	1	1	1	1	1
2015LSAL04562	S. Derby	1	1	1	1	1	1	1	1	1	1	1	1	1	1	1	1	1	1	1	1	1	1	1	1	1	1	1	1	1	1	1	1	1	1	1	1	1	1	1	1	1	1	1	1	1	1	1	1
2016LSAL00028	S. Derby	1	1	1	1	1	1	1	1	1	1	1	1	1	1	1	1	1	1	1	1	1	1	1	1	1	1	1	1	1	1	1	1	1	1	1	1	1	1	1	1	1	1	1	1	1	1	1	1
2019LSAL02062	S. Derby	1	1	1	1	1	1	1	1	1	1	1	1	1	1	1	1	1	1	1	1	1	1	1	1	1	1	1	1	1	1	1	1	1	1	1	1	1	1	1	1	1	1	1	1	1	1	1	1
CTC1816DS	S. Derby	1	1	1	1	1	1	1	1	1	1	1	1	1	1	1	1	1	1	1	1	1	1	1	1	1	1	1	1	1	1	1	1	1	1	1	1	1	1	1	1	1	1	1	1	1	1	1	1
CTC1831DS	S. Derby	1	1	1	1	1	1	1	1	1	1	1	1	1	1	1	1	1	1	1	1	1	1	1	1	1	1	1	1	1	1	1	1	1	1	1	1	1	1	1	1	1	1	1	1	1	1	1	1
CTC1833DS	S. Derby	1	1	1	1	1	1	1	1	1	1	1	1	1	1	1	1	1	1	1	1	1	1	1	1	1	1	1	1	1	1	1	1	1	1	1	1	1	1	1	1	1	1	1	1	1	1	1	1
CTC1835DS	S. Derby	1	1	1	1	1	1	1	1	1	1	1	1	1	1	1	1	1	1	1	1	1	1	1	1	1	1	1	1	1	1	1	1	1	1	1	1	1	1	1	1	1	1	1	1	1	1	1	1
CTC1839DS	S. Derby	1	1	1	1	1	1	1	1	1	1	1	1	1	1	1	1	1	1	1	1	1	1	1	1	1	1	1	1	1	1	1	1	1	1	1	1	1	1	1	1	1	1	1	1	1	1	1	1
CTC1022	S. Derby	1	1	1	1	1	1	1	1	1	1	1	1	1	1	1	1	1	1	1	1	1	1	1	1	1	1	1	1	1	1	1	1	1	1	1	1	1	1	1	1	1	1	1	1	1	1	1	1
CTC1756	S. Derby	1	1	1	1	1	1	1	1	1	1	1	1	1	1	1	1	1	1	1	1	1	1	1	1	1	1	1	1	1	1	1	1	1	1	1	1	1	1	1	1	1	1	1	1	1	1	1	1
[truncated: 93 more columns]

## Sheet: perc_Derby_group
_sampleid	ST	SEROTYPE	bcf operon	csgC	entB/fepC/fepG	inv operon	lpf operon	ompA	pef operon	rck	sicA	sifB	sipB/sspB	spa operon	spv operon	sse operon	sseI/srfH	sseK2	sspH2	steB
2011LSAL04899	39	S. Derby	1	1	0	1	0	0	0	0	1	1	1	1	0	1	0	1	0	0
2014LSAL00717	40	S. Derby	1	1	0	0	0	0	0	0	0	0	0	0	0	1	0	1	0	0
2014LSAL00762	40	S. Derby	1	1	0	1	0	0	0	0	1	1	1	1	0	1	0	1	0	0
2014LSAL00873	40	S. Derby	1	1	0	1	0	0	0	0	1	1	1	1	0	1	0	1	0	0
2014LSAL00980	40	S. Derby	1	1	0	1	0	0	0	0	1	1	1	1	0	1	0	1	0	0
2014LSAL01220	40	S. Derby	1	1	0	1	0	0	0	0	1	1	1	1	0	1	0	1	0	0
2014LSAL01256	40	S. Derby	1	1	0	1	0	0	0	0	1	1	1	1	0	1	0	1	0	0
2014LSAL01467	39	S. Derby	1	1	0	1	0	0	0	0	1	1	1	1	0	1	0	1	0	0
2014LSAL01894	40	S. Derby	1	1	0	1	0	0	0	0	1	1	1	1	0	1	0	1	0	0
2014LSAL02051	40	S. Derby	1	1	0	1	0	0	0	0	1	1	1	1	0	1	0	1	0	0
2014LSAL02285	40	S. Derby	1	1	0	1	0	0	0	0	1	1	1	1	0	1	0	1	0	0
2014LSAL02431	40	S. Derby	1	1	0	1	0	0	0	0	1	1	1	1	0	1	0	1	0	0
2014LSAL02463	40	S. Derby	1	1	0	1	0	0	0	0	1	1	1	1	0	1	0	1	0	0
2014LSAL02838	40	S. Derby	1	1	0	1	0	0	0	0	1	1	1	1	0	1	0	1	0	0
2014LSAL03926	39	S. Derby	1	1	0	1	1	0	1	1	1	1	1	1	1	1	1	1	0	0
2014LSAL03974	40	S. Derby	1	1	0	1	0	0	0	0	1	1	1	1	0	1	0	1	0	0
2014LSAL03985	71	S. Derby	1	1	0	1	1	0	0	0	1	1	1	1	0	0	0	0	0	1
2014LSAL04673	71	S. Derby	1	1	0	1	1	0	0	0	1	1	1	1	0	1	0	0	0	1
2015LSAL00134	40	S. Derby	1	1	0	1	0	0	0	0	1	1	1	1	0	1	0	1	0	0
2015LSAL00137	40	S. Derby	1	1	0	1	0	0	0	0	1	1	1	1	0	1	0	1	0	0
2015LSAL00429	40	S. Derby	1	1	0	1	0	0	0	0	1	1	1	1	0	1	0	1	0	0
2015LSAL00452	40	S. Derby	1	1	0	1	0	0	0	0	1	1	1	1	0	1	0	1	0	0
2015LSAL00691	40	S. Derby	1	1	0	1	0	0	0	0	1	1	1	1	0	1	0	1	0	0
2015LSAL01058	40	S. Derby	1	1	0	1	0	0	0	0	1	1	1	1	0	1	0	1	0	0		Row Labels	Sum of ST	Sum of bcf operon	Sum of csgC	Sum of entB/fepC/fepG	Sum of inv operon	Sum of lpf operon	Sum of ompA	Sum of pef operon	Sum of rck	Sum of sicA	Sum of sifB	Sum of sipB/sspB	Sum of spa operon	Sum of spv operon	Sum of sse operon	Sum of sseK2	Sum of sspH2	Sum of steB
2015LSAL01314	40	S. Derby	1	1	0	1	0	0	0	0	1	1	1	1	0	1	0	1	0	0		39	234	5	6	1	6	1	1	1	1	6	6	6	6	1	6	6	0	0
2015LSAL01334	40	S. Derby	1	1	0	1	0	0	0	0	1	1	1	1	0	1	0	1	0	0		40	1440	30	36	6	35	0	6	0	0	35	35	35	35	0	36	36	1	0
2015LSAL01578	40	S. Derby	1	1	0	1	0	0	0	0	1	1	1	1	0	1	0	1	0	0		71	213	3	3	0	3	3	0	0	0	3	3	3	3	0	2	0	0	3
2015LSAL01697	40	S. Derby	1	1	0	1	0	0	0	0	1	1	1	1	0	1	0	1	0	0		(blank)		38	45	7	44	4	7	1	1	44	44	44	44	1	44	42	1	3
2015LSAL01713	40	S. Derby	1	1	0	1	0	0	0	0	1	1	1	1	0	1	0	1	0	0		Grand Total	1887	76	90	14	88	8	14	2	2	88	88	88	88	2	88	84	2	6
2015LSAL01716	71	S. Derby	1	1	0	1	1	0	0	0	1	1	1	1	0	1	0	0	0	1
2015LSAL03121	39	S. Derby	1	1	0	1	0	0	0	0	1	1	1	1	0	1	0	1	0	0
2015LSAL03260	40	S. Derby	1	1	0	1	0	0	0	0	1	1	1	1	0	1	0	1	0	0
2015LSAL03563	40	S. Derby	1	1	0	1	0	0	0	0	1	1	1	1	0	1	0	1	0	0
2015LSAL03564	40	S. Derby	1	1	0	1	0	0	0	0	1	1	1	1	0	1	0	1	0	0		Row Labels	Sum of ST	Sum of bcf operon	Sum of csgC	Sum of entB/fepC/fepG	Sum of inv operon	Sum of lpf operon	Sum of ompA	Sum of pef operon	Sum of rck	Sum of sicA	Sum of sifB	Sum of sipB/sspB	Sum of spa operon	Sum of spv operon	Sum of sse operon	Sum of sseK2	Sum of sspH2	Sum of steB
2015LSAL04264	40	S. Derby	1	1	0	1	0	0	0	0	1	1	1	1	0	1	0	1	0	0		39	234	5	6	1	6	1	1	1	1	6	6	6	6	1	6	6	0	0
2015LSAL04562	40	S. Derby	1	1	0	1	0	0	0	0	1	1	1	1	0	1	0	1	0	0		40	1440	30	36	6	35	0	6	0	0	35	35	35	35	0	36	36	1	0
2016LSAL00028	39	S. Derby	1	1	0	1	0	0	0	0	1	1	1	1	0	1	0	1	0	0		71	213	3	3	0	3	3	0	0	0	3	3	3	3	0	2	0	0	3
2019LSAL02062	40	S. Derby	1	1	0	1	0	0	0	0	1	1	1	1	0	1	0	1	0	0		(blank)		38	45	7	44	4	7	1	1	44	44	44	44	1	44	42	1	3
CTC1816DS	40	S. Derby	0	1	1	1	0	1	0	0	1	1	1	1	0	1	0	1	0	0		Row Labels
CTC1831DS	40	S. Derby	0	1	1	1	0	1	0	0	1	1	1	1	0	1	0	1	0	0		39	6	83.3333	100	16.6667	100	16.6667	16.6667	16.6667	16.6667	100	100	100	100	16.6667	100	100	0	0
CTC1833DS	40	S. Derby	0	1	1	1	0	1	0	0	1	1	1	1	0	1	0	1	0	0		40	36	83.3333	100	16.6667	97.2222	0	16.6667	0	0	97.2222	97.2222	97.2222	97.2222	0	100	100	2.77778	0
CTC1835DS	40	S. Derby	0	1	1	1	0	1	0	0	1	1	1	1	0	1	0	1	0	0		71	3	100	100	0	100	100	0	0	0	100	100	100	100	0	66.6667	0	0	100
CTC1839DS	40	S. Derby	0	1	1	1	0	1	0	0	1	1	1	1	0	1	0	1	0	0
CTC1022	39	S. Derby	0	1	1	1	0	1	0	0	1	1	1	1	0	1	0	1	0	0
CTC1756	40	S. Derby	0	1	1	1	0	1	0	0	1	1	1	1	0	1	0	1	1	0
			38	45	7	44	4	7	1	1	44	44	44	44	1	44	1	42	1	3

## Sheet: Rissen
_sampleid	SEROTYPE	avrA	csgA	csgB	csgC	csgD	csgE	csgF	csgG	fimC	fimD	fimF	fimH	fimI	invA	invB	invC	invE	invF	invG	invH	invI	invJ	lpfA	lpfB	lpfC	lpfE	mgtB	mgtC	mig-14	misL	orgA	orgB	orgC	pipB	pipB2	prgH	prgI	prgJ	prgK	sicA	sicP	sifA	sifB	sinH	sipA/sspA	sipB/sspB	sipC/sspC	sipD
2014LSAL03729	S. Rissen	1	1	1	1	1	1	1	1	1	1	1	1	1	1	1	1	1	1	1	1	1	1	1	1	1	1	1	1	1	1	1	1	1	1	1	1	1	1	1	1	1	1	1	1	1	1	1	1
2020LSAL01379	S. Rissen	1	1	1	1	1	1	1	1	1	1	1	1	1	1	1	1	1	1	1	1	1	1	1	1	1	1	1	1	1	1	1	1	1	1	1	1	1	1	1	1	1	1	1	1	1	1	1	1
CTC1815DS	S. Rissen	1	1	1	1	1	1	1	1	1	1	1	1	1	1	1	1	1	1	1	1	1	1	1	1	1	1	1	1	1	1	1	1	1	1	1	1	1	1	1	1	1	1	1	1	1	1	1	1
CTC1817DS	S. Rissen	1	1	1	1	1	1	1	1	1	1	1	1	1	1	1	1	1	1	1	1	1	1	1	1	1	1	1	1	1	1	1	1	1	1	1	1	1	1	1	1	1	1	1	1	1	1	1	1
CTC1819DS	S. Rissen	1	1	1	1	1	1	1	1	1	1	1	1	1	1	1	1	1	1	1	1	1	1	1	1	1	1	1	1	1	1	1	1	1	1	1	1	1	1	1	1	1	1	1	1	1	1	1	1
CTC1822DS	S. Rissen	1	1	1	1	1	1	1	1	1	1	1	1	1	1	1	1	1	1	1	1	1	1	1	1	1	1	1	1	1	1	1	1	1	1	1	1	1	1	1	1	1	1	1	1	1	1	1	1
CTC1823DS	S. Rissen	1	1	1	1	1	1	1	1	1	1	1	1	1	1	1	1	1	1	1	1	1	1	1	1	1	1	1	1	1	1	1	1	1	1	1	1	1	1	1	1	1	1	1	1	1	1	1	1
CTC1841DS	S. Rissen	1	1	1	1	1	1	1	1	1	1	1	1	1	1	1	1	1	1	1	1	1	1	1	1	1	1	1	1	1	1	1	1	1	1	1	1	1	1	1	1	1	1	1	1	1	1	1	1
CTC1852DS	S. Rissen	1	1	1	1	1	1	1	1	1	1	1	1	1	1	1	1	1	1	1	1	1	1	1	1	1	1	1	1	1	1	1	1	1	1	1	1	1	1	1	1	1	1	1	1	1	1	1	1
CTC1597	S. Rissen	1	1	1	1	1	1	1	1	1	1	1	1	1	1	1	1	1	1	1	1	1	1	1	1	1	1	1	1	1	1	1	1	1	1	1	1	1	1	1	1	1	1	1	1	1	1	1	1
CTC1754	S. Rissen	1	1	1	1	1	1	1	1	1	1	1	1	1	1	1	1	1	1	1	1	1	1	1	1	1	1	1	1	1	1	1	1	1	1	1	1	1	1	1	1	1	1	1	1	1	1	1	1
		11	11	11	11	11	11	11	11	11	11	11	11	11	11	11	11	11	11	11	11	11	11	11	11	11	11	11	11	11	11	11	11	11	11	11	11	11	11	11	11	11	11	11	11	11	11	11	11
[truncated: 96 more columns]
