# Supplementary material for: Genomic insights of Salmonella isolated from dry fermented sausage production chains in Spain and France
Source: Sci Rep. 2024 May 22;14:11660. doi: 10.1038/s41598-024-62141-9 (PMC11111747; doi:10.1038/s41598-024-62141-9)
Supplement: Supplementary file 7 — Supplementary Table S6. [file 41598_2024_62141_MOESM7_ESM.xlsx]

## Sheet: matrix_bacmet
_sampleid	BAC0005|acrA	BAC0006|acrB	BAC0563|acrD	BAC0008|acrD/yffA	BAC0564|actP/yjcG	BAC0030|arsA	BAC0571|arsA	BAC0031|arsB	BAC0576|arsB	BAC0577|arsB	BAC0578|arsB	BAC0582|arsC	BAC0583|arsC	BAC0584|arsC	BAC0587|arsD	BAC0591|arsR	BAC0039|baeR	BAC0596|baeR	BAC0597|baeS	BAC0041|bcr	BAC0049|bhsA/ycfR/comC	BAC0086|corA	BAC0641|corA	BAC0643|corB	BAC0088|corC	BAC0644|corD	BAC0532|cpxA	BAC0533|cpxR	BAC0104|cueP	BAC0105|cueR/ybbI	BAC0106|cuiD	BAC0148|emrB	BAC0149|emrD	BAC0559|emrR	BAC0156|fabI	BAC0167|fieF/yiip	BAC0178|gesA	BAC0179|gesB	BAC0180|gesC	BAC0181|glpF	BAC0182|golS	BAC0183|golT	BAC0194|ibpA	BAC0196|iclR	BAC0560|marA	BAC0561|marR	BAC0208|mdfA/cmr	BAC0645|mdtA	BAC0646|mdtB
2011LSAL04899	1	1	1	1	1	0	0	0	0	0	0	0	0	0	0	0	1	1	1	1	1	1	1	1	1	1	1	1	1	1	1	1	1	1	1	1	1	1	1	1	1	1	1	1	1	1	1	1	1
2014LSAL00262	1	1	1	1	1	0	0	0	0	0	0	0	0	0	0	0	1	1	1	1	1	1	1	1	1	1	1	1	1	1	1	1	1	1	1	1	1	1	1	1	1	1	1	1	1	1	1	1	1
2014LSAL00717	1	1	1	1	1	0	0	0	0	0	0	0	0	0	0	0	1	1	1	1	1	1	1	1	1	1	1	1	1	1	1	1	1	1	1	1	1	1	1	1	1	1	1	1	1	1	1	1	1
2014LSAL01220	1	1	1	1	1	0	0	0	0	0	0	0	0	0	0	0	1	1	1	1	1	1	1	1	1	1	1	1	1	1	1	1	1	1	1	1	1	1	1	1	1	1	1	1	1	1	1	1	1
2014LSAL01256	1	1	1	1	1	0	0	0	0	0	0	0	0	0	0	0	1	1	1	1	1	1	1	1	1	1	1	1	1	1	1	1	1	1	1	1	1	1	1	1	1	1	1	1	1	1	1	1	1
2014LSAL01467	1	1	1	1	1	0	0	0	0	0	0	0	0	0	0	0	1	1	1	1	1	1	1	1	1	1	1	1	1	1	1	1	1	1	1	1	1	1	1	1	1	1	1	1	1	1	1	1	1
2014LSAL01894	1	1	1	1	1	0	0	0	0	0	0	0	0	0	0	0	1	1	1	1	1	1	1	1	1	1	1	1	1	1	1	1	1	1	1	1	1	1	1	1	1	1	1	1	1	1	1	1	1
2014LSAL01903	1	1	1	1	1	1	1	1	1	1	1	1	1	1	1	1	1	1	1	1	1	1	1	1	1	1	1	1	1	1	1	1	1	1	1	1	1	1	1	1	1	1	1	1	1	1	1	1	1
2014LSAL01904	1	1	1	1	1	1	1	1	1	1	1	1	1	1	1	1	1	1	1	1	1	1	1	1	1	1	1	1	1	1	1	1	1	1	1	1	1	1	1	1	1	1	1	1	1	1	1	1	1
2014LSAL01905	1	1	1	1	1	1	1	1	1	1	1	1	1	1	1	1	1	1	1	1	1	1	1	1	1	1	1	1	1	1	1	1	1	1	1	1	1	1	1	1	1	1	1	1	1	1	1	1	1
2014LSAL01906	1	1	1	1	1	1	1	1	1	1	1	1	1	1	1	1	1	1	1	1	1	1	1	1	1	1	1	1	1	1	1	1	1	1	1	1	1	1	1	1	1	1	1	1	1	1	1	1	1
2014LSAL01907	1	1	1	1	1	1	1	1	1	1	1	1	1	1	1	1	1	1	1	1	1	1	1	1	1	1	1	1	1	1	1	1	1	1	1	1	1	1	1	1	1	1	1	1	1	1	1	1	1
2014LSAL02285	1	1	1	1	1	0	0	0	0	0	0	0	0	0	0	0	1	1	1	1	1	1	1	1	1	1	1	1	1	1	1	1	1	1	1	1	1	1	1	1	1	1	1	1	1	1	1	1	1
2014LSAL02431	1	1	1	1	1	0	0	0	0	0	0	0	0	0	0	0	1	1	1	1	1	1	1	1	1	1	1	1	1	1	1	1	1	1	1	1	1	1	1	1	1	1	1	1	1	1	1	1	1
2014LSAL02463	1	1	1	1	1	0	0	0	0	0	0	0	0	0	0	0	1	1	1	1	1	1	1	1	1	1	1	1	1	1	1	1	1	1	1	1	1	1	1	1	1	1	1	1	1	1	1	1	1
2014LSAL02838	1	1	1	1	1	0	0	0	0	0	0	0	0	0	0	0	1	1	1	1	1	1	1	1	1	1	1	1	1	1	1	1	1	1	1	1	1	1	1	1	1	1	1	1	1	1	1	1	1
2014LSAL03729	1	1	1	1	1	0	0	0	0	0	0	0	0	0	0	0	1	1	1	1	1	1	1	1	1	1	1	1	1	1	1	1	1	1	1	1	1	1	1	1	1	1	1	1	1	1	1	1	1
2014LSAL03974	1	1	1	1	1	0	0	0	0	0	0	0	0	0	0	0	1	1	1	1	1	1	1	1	1	1	1	1	1	1	1	1	1	1	1	1	1	1	1	1	1	1	1	1	1	1	1	1	1
2014LSAL03985	1	1	1	1	1	0	0	0	0	0	0	0	0	0	0	0	1	1	1	1	1	1	1	1	1	1	1	1	1	1	1	1	1	1	1	1	1	1	1	1	1	1	1	1	1	1	1	1	1
2014LSAL04673	1	1	1	1	1	0	0	0	0	0	0	0	0	0	0	0	1	1	1	1	1	1	1	1	1	1	1	1	1	1	1	1	1	1	1	1	1	1	1	1	1	1	1	1	1	1	1	1	1
2014LSAL04713	1	1	1	1	1	0	0	0	0	0	0	0	0	0	0	0	1	1	1	1	1	1	1	1	1	1	1	1	1	1	1	1	1	1	1	1	1	1	1	1	1	1	1	1	1	1	1	1	1
2015LSAL00134	1	1	1	1	1	0	0	0	0	0	0	0	0	0	0	0	1	1	1	1	1	1	1	1	1	1	1	1	1	1	1	1	1	1	1	1	1	1	1	1	1	1	1	1	1	1	1	1	1
2015LSAL00137	1	1	1	1	1	0	0	0	0	0	0	0	0	0	0	0	1	1	1	1	1	1	1	1	1	1	1	1	1	1	1	1	1	1	1	1	1	1	1	1	1	1	1	1	1	1	1	1	1
2015LSAL00452	1	1	1	1	1	0	0	0	0	0	0	0	0	0	0	0	1	1	1	1	1	1	1	1	1	1	1	1	1	1	1	1	1	1	1	1	1	1	1	1	1	1	1	1	1	1	1	1	1
2015LSAL00691	1	1	1	1	1	0	0	0	0	0	0	0	0	0	0	0	1	1	1	1	1	1	1	1	1	1	1	1	1	1	1	1	1	1	1	1	1	1	1	1	1	1	1	1	1	1	1	1	1
2015LSAL01058	1	1	1	1	1	0	0	0	0	0	0	0	0	0	0	0	1	1	1	1	1	1	1	1	1	1	1	1	1	1	1	1	1	1	1	1	1	1	1	1	1	1	1	1	1	1	1	1	1
2015LSAL01314	1	1	1	1	1	0	0	0	0	0	0	0	0	0	0	0	1	1	1	1	1	1	1	1	1	1	1	1	1	1	1	1	1	1	1	1	1	1	1	1	1	1	1	1	1	1	1	1	1
2015LSAL01334	1	1	1	1	1	0	0	0	0	0	0	0	0	0	0	0	1	1	1	1	1	1	1	1	1	1	1	1	1	1	1	1	1	1	1	1	1	1	1	1	1	1	1	1	1	1	1	1	1
2015LSAL01461	1	1	1	1	1	1	1	1	1	1	1	1	1	1	1	1	1	1	1	1	1	1	1	1	1	1	1	1	1	1	1	1	1	1	1	1	1	1	1	1	1	1	1	1	1	1	1	1	1
2015LSAL01697	1	1	1	1	1	0	0	0	0	0	0	0	0	0	0	0	1	1	1	1	1	1	1	1	1	1	1	1	1	1	1	1	1	1	1	1	1	1	1	1	1	1	1	1	1	1	1	1	1
2015LSAL01713	1	1	1	1	1	0	0	0	0	0	0	0	0	0	0	0	1	1	1	1	1	1	1	1	1	1	1	1	1	1	1	1	1	1	1	1	1	1	1	1	1	1	1	1	1	1	1	1	1
2015LSAL01716	1	1	1	1	1	0	0	0	0	0	0	0	0	0	0	0	1	1	1	1	1	1	1	1	1	1	1	1	1	1	1	1	1	1	1	1	1	1	1	1	1	1	1	1	1	1	1	1	1
2015LSAL03121	1	1	1	1	1	0	0	0	0	0	0	0	0	0	0	0	1	1	1	1	1	1	1	1	1	1	1	1	1	1	1	1	1	1	1	1	1	1	1	1	1	1	1	1	1	1	1	1	1
2015LSAL03563	1	1	1	1	1	0	0	0	0	0	0	0	0	0	0	0	1	1	1	1	1	1	1	1	1	1	1	1	1	1	1	1	1	1	1	1	1	1	1	1	1	1	1	1	1	1	1	1	1
2015LSAL03564	1	1	1	1	1	0	0	0	0	0	0	0	0	0	0	0	1	1	1	1	1	1	1	1	1	1	1	1	1	1	1	1	1	1	1	1	1	1	1	1	1	1	1	1	1	1	1	1	1
2015LSAL04562	1	1	1	1	1	0	0	0	0	0	0	0	0	0	0	0	1	1	1	1	1	1	1	1	1	1	1	1	1	1	1	1	1	1	1	1	1	1	1	1	1	1	1	1	1	1	1	1	1
2018LSAL04397	1	1	1	1	1	1	1	1	1	1	1	1	1	1	1	1	1	1	1	1	1	1	1	1	1	1	1	1	1	1	1	1	1	1	1	1	1	1	1	1	1	1	1	1	1	1	1	1	1
2018LSAL05017	1	1	1	1	1	1	1	1	1	1	1	1	1	1	1	1	1	1	1	1	1	1	1	1	1	1	1	1	1	1	1	1	1	1	1	1	1	1	1	1	1	1	1	1	1	1	1	1	1
2018LSAL05018	1	1	1	1	1	1	1	1	1	1	1	1	1	1	1	1	1	1	1	1	1	1	1	1	1	1	1	1	1	1	1	1	1	1	1	1	1	1	1	1	1	1	1	1	1	1	1	1	1
2018LSAL05019	1	1	1	1	1	1	1	1	1	1	1	1	1	1	1	1	1	1	1	1	1	1	1	1	1	1	1	1	1	1	1	1	1	1	1	1	1	1	1	1	1	1	1	1	1	1	1	1	1
2018LSAL05020	1	1	1	1	1	1	1	1	1	1	1	1	1	1	1	1	1	1	1	1	1	1	1	1	1	1	1	1	1	1	1	1	1	1	1	1	1	1	1	1	1	1	1	1	1	1	1	1	1
2018LSAL05321	1	1	1	1	1	1	1	1	1	1	1	1	1	1	1	1	1	1	1	1	1	1	1	1	1	1	1	1	1	1	1	1	1	1	1	1	1	1	1	1	1	1	1	1	1	1	1	1	1
2018LSAL05371	1	1	1	1	1	1	1	1	1	1	1	1	1	1	1	1	1	1	1	1	1	1	1	1	1	1	1	1	1	1	1	1	1	1	1	1	1	1	1	1	1	1	1	1	1	1	1	1	1
2018LSAL05554	1	1	1	1	1	1	1	1	1	1	1	1	1	1	1	1	1	1	1	1	1	1	1	1	1	1	1	1	1	1	1	1	1	1	1	1	1	1	1	1	1	1	1	1	1	1	1	1	1
2019LSAL00010	1	1	1	1	1	1	1	1	1	1	1	1	1	1	1	1	1	1	1	1	1	1	1	1	1	1	1	1	1	1	1	1	1	1	1	1	1	1	1	1	1	1	1	1	1	1	1	1	1
2019LSAL00354	1	1	1	1	1	1	1	1	1	1	1	1	1	1	1	1	1	1	1	1	1	1	1	1	1	1	1	1	1	1	1	1	1	1	1	1	1	1	1	1	1	1	1	1	1	1	1	1	1
2019LSAL00361	1	1	1	1	1	1	1	1	1	1	1	1	1	1	1	1	1	1	1	1	1	1	1	1	1	1	1	1	1	1	1	1	1	1	1	1	1	1	1	1	1	1	1	1	1	1	1	1	1
2019LSAL00477	1	1	1	1	1	1	1	1	1	1	1	1	1	1	1	1	1	1	1	1	1	1	1	1	1	1	1	1	1	1	1	1	1	1	1	1	1	1	1	1	1	1	1	1	1	1	1	1	1
2019LSAL00554	1	1	1	1	1	1	1	1	1	1	1	1	1	1	1	1	1	1	1	1	1	1	1	1	1	1	1	1	1	1	1	1	1	1	1	1	1	1	1	1	1	1	1	1	1	1	1	1	1
2019LSAL00584	1	1	1	1	1	1	1	1	1	1	1	1	1	1	1	1	1	1	1	1	1	1	1	1	1	1	1	1	1	1	1	1	1	1	1	1	1	1	1	1	1	1	1	1	1	1	1	1	1
2019LSAL00588	1	1	1	1	1	1	1	1	1	1	1	1	1	1	1	1	1	1	1	1	1	1	1	1	1	1	1	1	1	1	1	1	1	1	1	1	1	1	1	1	1	1	1	1	1	1	1	1	1
2019LSAL00630	1	1	1	1	1	1	1	1	1	1	1	1	1	1	1	1	1	1	1	1	1	1	1	1	1	1	1	1	1	1	1	1	1	1	1	1	1	1	1	1	1	1	1	1	1	1	1	1	1
2019LSAL00713	1	1	1	1	1	1	1	1	1	1	1	1	1	1	1	1	1	1	1	1	1	1	1	1	1	1	1	1	1	1	1	1	1	1	1	1	1	1	1	1	1	1	1	1	1	1	1	1	1
2019LSAL00729	1	1	1	1	1	1	1	1	1	1	1	1	1	1	1	1	1	1	1	1	1	1	1	1	1	1	1	1	1	1	1	1	1	1	1	1	1	1	1	1	1	1	1	1	1	1	1	1	1
2019LSAL00730	1	1	1	1	1	1	1	1	1	1	1	1	1	1	1	1	1	1	1	1	1	1	1	1	1	1	1	1	1	1	1	1	1	1	1	1	1	1	1	1	1	1	1	1	1	1	1	1	1
2019LSAL00741	1	1	1	1	1	1	1	1	1	1	1	1	1	1	1	1	1	1	1	1	1	1	1	1	1	1	1	1	1	1	1	1	1	1	1	1	1	1	1	1	1	1	1	1	1	1	1	1	1
2019LSAL00843	1	1	1	1	1	1	1	1	1	1	1	1	1	1	1	1	1	1	1	1	1	1	1	1	1	1	1	1	1	1	1	1	1	1	1	1	1	1	1	1	1	1	1	1	1	1	1	1	1
2019LSAL02062	1	1	1	1	1	0	0	0	0	0	0	0	0	0	0	0	1	1	1	1	1	1	1	1	1	1	1	1	1	1	1	1	1	1	1	1	1	1	1	1	1	1	1	1	1	1	1	1	1
2020LSAL00021	1	1	1	1	1	1	1	1	1	1	1	1	1	1	1	1	1	1	1	1	1	1	1	1	1	1	1	1	1	1	1	1	1	1	1	1	1	1	1	1	1	1	1	1	1	1	1	1	1
2020LSAL00708	1	1	1	1	1	1	1	1	1	1	1	1	1	1	1	1	1	1	1	1	1	1	1	1	1	1	1	1	1	1	1	1	1	1	1	1	1	1	1	1	1	1	1	1	1	1	1	1	1
2020LSAL00709	1	1	1	1	1	1	1	1	1	1	1	1	1	1	1	1	1	1	1	1	1	1	1	1	1	1	1	1	1	1	1	1	1	1	1	1	1	1	1	1	1	1	1	1	1	1	1	1	1
2020LSAL00710	1	1	1	1	1	1	1	1	1	1	1	1	1	1	1	1	1	1	1	1	1	1	1	1	1	1	1	1	1	1	1	1	1	1	1	1	1	1	1	1	1	1	1	1	1	1	1	1	1
2020LSAL01260	1	1	1	1	1	1	1	1	1	1	1	1	1	1	1	1	1	1	1	1	1	1	1	1	1	1	1	1	1	1	1	1	1	1	1	1	1	1	1	1	1	1	1	1	1	1	1	1	1
2020LSAL01372	1	1	1	1	1	1	1	1	1	1	1	1	1	1	1	1	1	1	1	1	1	1	1	1	1	1	1	1	1	1	1	1	1	1	1	1	1	1	1	1	1	1	1	1	1	1	1	1	1
2020LSAL01374	1	1	1	1	1	1	1	1	1	1	1	1	1	1	1	1	1	1	1	1	1	1	1	1	1	1	1	1	1	1	1	1	1	1	1	1	1	1	1	1	1	1	1	1	1	1	1	1	1
2020LSAL01379	1	1	1	1	1	0	0	0	0	0	0	0	0	0	0	0	1	1	1	1	1	1	1	1	1	1	1	1	1	1	1	1	1	1	1	1	1	1	1	1	1	1	1	1	1	1	1	1	1
2020LSAL01913	1	1	1	1	1	1	1	1	1	1	1	1	1	1	1	1	1	1	1	1	1	1	1	1	1	1	1	1	1	1	1	1	1	1	1	1	1	1	1	1	1	1	1	1	1	1	1	1	1
2021LSAL01976	1	1	1	1	1	1	1	1	1	1	1	1	1	1	1	1	1	1	1	1	1	1	1	1	1	1	1	1	1	1	1	1	1	1	1	1	1	1	1	1	1	1	1	1	1	1	1	1	1
2021LSAL06744	1	1	1	1	1	1	1	1	1	1	1	1	1	1	1	1	1	1	1	1	1	1	1	1	1	1	1	1	1	1	1	1	1	1	1	1	1	1	1	1	1	1	1	1	1	1	1	1	1
2021LSAL06872	1	1	1	1	1	1	1	1	1	1	1	1	1	1	1	1	1	1	1	1	1	1	1	1	1	1	1	1	1	1	1	1	1	1	1	1	1	1	1	1	1	1	1	1	1	1	1	1	1
2021LSAL06875	1	1	1	1	1	1	1	1	1	1	1	1	1	1	1	1	1	1	1	1	1	1	1	1	1	1	1	1	1	1	1	1	1	1	1	1	1	1	1	1	1	1	1	1	1	1	1	1	1
2021LSAL06876	1	1	1	1	1	1	1	1	1	1	1	1	1	1	1	1	1	1	1	1	1	1	1	1	1	1	1	1	1	1	1	1	1	1	1	1	1	1	1	1	1	1	1	1	1	1	1	1	1
CTC1814DS	1	1	1	1	1	1	1	1	1	1	1	1	1	1	1	1	1	1	1	1	1	1	1	1	1	1	1	1	1	1	1	1	1	1	1	1	1	1	1	1	1	1	1	1	1	1	1	1	1
CTC1815DS	1	1	1	1	1	0	0	0	0	0	0	1	0	1	0	0	1	1	1	1	1	1	1	1	1	1	1	1	1	1	1	1	1	1	1	1	1	1	1	1	1	1	1	1	1	1	1	1	1
CTC1816DS	1	1	1	1	1	0	0	0	0	0	0	0	0	0	0	0	1	1	1	1	1	1	1	1	1	1	1	1	1	1	1	1	1	1	1	1	1	1	1	1	1	1	1	1	1	1	1	1	1
CTC1817DS	1	1	1	1	1	0	0	0	0	0	0	0	0	0	0	0	1	1	1	1	1	1	1	1	1	1	1	1	1	1	1	1	1	1	1	1	1	1	1	1	1	1	1	1	1	1	1	1	1
CTC1818DS	1	1	1	1	1	0	0	0	0	0	0	0	0	0	0	0	1	1	1	1	0	1	1	1	1	1	1	1	1	1	1	1	1	1	1	1	1	1	1	1	1	1	1	1	0	1	1	1	1
CTC1819DS	1	1	1	1	1	0	0	0	0	0	0	0	0	0	0	0	1	1	1	1	1	1	1	1	1	1	1	1	1	1	1	1	1	1	1	1	1	1	1	1	1	1	1	1	1	1	1	1	1
CTC1820DS	1	1	1	1	1	1	1	1	1	1	1	1	1	1	1	1	1	1	1	1	1	1	1	1	1	1	1	1	1	1	1	1	1	1	1	1	1	1	1	1	1	1	1	1	1	1	1	1	1
CTC1821DS	1	1	1	1	1	1	1	1	1	1	1	1	1	1	1	1	1	1	1	1	1	1	1	1	1	1	1	1	1	1	1	1	1	1	1	1	1	1	1	1	1	1	1	1	1	1	1	1	1
CTC1822DS	1	1	1	1	1	0	0	0	0	0	0	0	0	0	0	0	1	1	1	1	1	1	1	1	1	1	1	1	1	1	1	1	1	1	1	1	1	1	1	1	1	1	1	1	1	1	1	1	1
CTC1823DS	1	1	1	1	1	0	0	0	0	0	0	0	0	0	0	0	1	1	1	1	1	1	1	1	1	1	1	1	1	1	1	1	1	1	1	1	1	1	1	1	1	1	1	1	1	1	1	1	1
CTC1824DS	1	1	1	1	1	1	1	1	1	1	1	1	1	1	1	1	1	1	1	1	1	1	1	1	1	1	1	1	1	1	1	1	1	1	1	1	1	1	1	1	1	1	1	1	1	1	1	1	1
CTC1825DS	1	1	1	1	1	1	1	1	1	1	1	1	1	1	1	1	1	1	1	1	1	1	1	1	1	1	1	1	1	1	1	1	1	1	1	1	1	1	1	1	1	1	1	1	1	1	1	1	1
CTC1826DS	1	1	1	1	1	1	1	1	1	1	1	1	1	1	1	1	1	1	1	1	1	1	1	1	1	1	1	1	1	1	1	1	1	1	1	1	1	1	1	1	1	1	1	1	1	1	1	1	1
CTC1827DS	1	1	1	1	1	1	1	1	1	1	1	1	1	1	1	1	1	1	1	1	1	1	1	1	1	1	1	1	1	1	1	1	1	1	1	1	1	1	1	1	1	1	1	1	1	1	1	1	1
CTC1828DS	1	1	1	1	1	1	1	1	1	1	1	1	1	1	1	1	1	1	1	1	1	1	1	1	1	1	1	1	1	1	1	1	1	1	1	1	1	1	1	1	1	1	1	1	1	1	1	1	1
CTC1829DS	1	1	1	1	1	1	1	1	1	1	1	1	1	1	1	1	1	1	1	1	1	1	1	1	1	1	1	1	1	1	1	1	1	1	1	1	1	1	1	1	1	1	1	1	1	1	1	1	1
CTC1830DS	1	1	1	1	1	0	0	0	0	0	0	0	0	0	0	1	1	1	1	1	1	1	1	1	1	1	1	1	1	1	1	1	1	1	1	1	1	1	1	1	1	1	1	1	1	1	1	1	1
CTC1831DS	1	1	1	1	1	0	0	0	0	0	0	0	0	0	0	0	1	1	1	1	1	1	1	1	1	1	1	1	1	1	1	1	1	1	1	1	1	1	1	1	1	1	1	1	1	1	1	1	1
CTC1832DS	1	1	1	1	1	0	0	0	0	0	0	0	0	0	0	0	1	1	1	1	1	1	1	1	1	1	1	1	1	1	1	1	1	1	1	1	1	1	1	1	1	1	1	1	1	1	1	1	1
CTC1833DS	1	1	1	1	1	0	0	0	0	0	0	0	0	0	0	0	1	1	1	1	1	1	1	1	1	1	1	1	1	1	1	1	1	1	1	1	1	1	1	1	1	1	1	1	1	1	1	1	1
CTC1835DS	1	1	1	1	1	0	0	0	0	0	0	0	0	0	0	0	1	1	1	1	1	1	1	1	1	1	1	1	1	1	1	1	1	1	1	1	1	1	1	1	1	1	1	1	1	1	1	1	1
CTC1836DS	1	1	1	1	1	1	1	1	1	1	1	1	1	1	1	1	1	1	1	1	1	1	1	1	1	1	1	1	1	1	1	1	1	1	1	1	1	1	1	1	1	1	1	1	1	1	1	1	1
CTC1837DS	1	1	1	1	1	1	1	1	1	1	1	1	1	1	1	1	1	1	1	1	1	1	1	1	1	1	1	1	1	1	1	1	1	1	1	1	1	1	1	1	1	1	1	1	1	1	1	1	1
CTC1838DS	1	1	1	1	1	1	1	1	1	1	1	1	1	1	1	1	1	1	1	1	1	1	1	1	1	1	1	1	1	1	1	1	1	1	1	1	1	1	1	1	1	1	1	1	1	1	1	1	1
CTC1839DS	1	1	1	1	1	0	0	0	0	0	0	0	0	0	0	0	1	1	1	1	1	1	1	1	1	1	1	1	1	1	1	1	1	1	1	1	1	1	1	1	1	1	1	1	1	1	1	1	1
CTC1840DS	1	1	1	1	1	1	1	1	1	1	1	1	1	1	1	1	1	1	1	1	1	1	1	1	1	1	1	1	1	1	1	1	1	1	1	1	1	1	1	1	1	1	1	1	1	1	1	1	1
CTC1841DS	1	1	1	1	1	0	0	0	0	0	0	0	0	0	0	0	1	1	1	1	1	1	1	1	1	1	1	1	1	1	1	1	1	1	1	1	1	1	1	1	1	1	1	1	1	1	1	1	1
CTC1842DS	1	1	1	1	1	1	1	1	1	1	1	1	1	1	1	1	1	1	1	1	1	1	1	1	1	1	1	1	1	1	1	1	1	1	1	1	1	1	1	1	1	1	1	1	1	1	1	1	1
CTC1843DS	1	1	1	1	1	1	1	1	1	1	1	1	1	1	1	1	1	1	1	1	1	1	1	1	1	1	1	1	1	1	1	1	1	1	1	1	1	1	1	1	1	1	1	1	1	1	1	1	1
CTC1844DS	1	1	1	1	1	1	1	1	1	1	1	1	1	1	1	1	1	1	1	1	1	1	1	1	1	1	1	1	1	1	1	1	1	1	1	1	1	1	1	1	1	1	1	1	1	1	1	1	1
CTC1845DS	1	1	1	1	1	1	1	1	1	1	1	1	1	1	1	1	1	1	1	1	1	1	1	1	1	1	1	1	1	1	1	1	1	1	1	1	1	1	1	1	1	1	1	1	1	1	1	1	1
CTC1846DS	1	1	1	1	1	1	1	1	1	1	1	1	1	1	1	1	1	1	1	1	1	1	1	1	1	1	1	1	1	1	1	1	1	1	1	1	1	1	1	1	1	1	1	1	1	1	1	1	1
CTC1847DS	1	1	1	1	1	1	1	1	1	1	1	1	1	1	1	1	1	1	1	1	1	1	1	1	1	1	1	1	1	1	1	1	1	1	1	1	1	1	1	1	1	1	1	1	1	1	1	1	1
CTC1848DS	1	1	1	1	1	0	0	0	0	0	0	0	0	0	0	0	1	1	1	1	1	1	1	1	1	1	1	1	1	1	1	1	1	1	1	1	1	1	1	1	1	1	1	1	1	1	1	1	1
CTC1851DS	1	1	1	1	1	1	1	1	1	1	1	1	1	1	1	1	1	1	1	1	1	1	1	1	1	1	1	1	1	1	1	1	1	1	1	1	1	1	1	1	1	1	1	1	1	1	1	1	1
CTC1852DS	1	1	1	1	1	0	0	0	0	0	0	0	0	0	0	0	1	1	1	1	1	1	1	1	1	1	1	1	1	1	1	1	1	1	1	1	1	1	1	1	1	1	1	1	1	1	1	1	1
CTC1003	1	1	1	1	1	0	0	0	0	0	0	0	0	0	0	0	1	1	1	1	1	1	1	1	1	1	1	1	1	1	1	1	1	1	1	1	1	1	1	1	1	1	1	1	1	1	1	1	1
CTC1022	1	1	1	1	1	0	0	0	0	0	0	0	0	0	0	0	1	1	1	1	1	1	1	1	1	1	1	1	1	1	1	1	1	1	1	1	1	1	1	1	1	1	1	1	1	1	1	1	1
CTC1052	1	1	1	1	1	0	0	0	0	0	0	0	0	0	0	0	1	1	1	1	1	1	1	1	1	1	1	1	1	1	1	1	1	1	1	1	1	1	1	1	1	1	1	1	1	1	1	1	1
CTC1559	1	1	1	1	1	0	0	0	0	0	0	0	0	0	0	0	1	1	1	1	1	1	1	1	1	1	1	1	1	1	1	1	1	1	1	1	1	1	1	1	1	1	1	1	1	1	1	1	1
CTC1560	1	1	1	1	1	0	0	0	0	0	0	0	0	0	0	0	1	1	1	1	1	1	1	1	1	1	1	1	1	1	1	1	1	1	1	1	1	1	1	1	1	1	1	1	1	1	1	1	1
CTC1561	1	1	1	1	1	0	0	0	0	0	0	0	0	0	0	0	1	1	1	1	1	1	1	1	1	1	1	1	1	1	1	1	1	1	1	1	1	1	1	1	1	1	1	1	1	1	1	1	1
CTC1562	1	1	1	1	1	0	0	0	0	0	0	0	0	0	0	0	1	1	1	1	1	1	1	1	1	1	1	1	1	1	1	1	1	1	1	1	1	1	1	1	1	1	1	1	1	1	1	1	1
CTC1567	1	1	1	1	1	1	1	1	1	1	1	1	1	1	1	1	1	1	1	1	1	1	1	1	1	1	1	1	1	1	1	1	1	1	1	1	1	1	1	1	1	1	1	1	1	1	1	1	1
CTC1570	1	1	1	1	1	0	0	0	0	0	0	0	0	0	0	0	1	1	1	1	1	1	1	1	1	1	1	1	1	1	1	1	1	1	1	1	1	1	1	1	1	1	1	1	1	1	1	1	1
CTC1596	1	1	1	1	1	0	0	0	0	0	0	0	0	0	0	0	1	1	1	1	1	1	1	1	1	1	1	1	1	1	1	1	1	1	1	1	1	1	1	1	1	1	1	1	1	1	1	1	1
CTC1597	1	1	1	1	1	0	0	0	0	0	0	0	0	0	0	0	1	1	1	1	1	1	1	1	1	1	1	1	1	1	1	1	1	1	1	1	1	1	1	1	1	1	1	1	1	1	1	1	1
CTC1727	1	1	1	1	1	0	0	0	0	0	0	0	0	0	0	0	1	1	1	1	1	1	1	1	1	1	1	1	1	1	1	1	1	1	1	1	1	1	1	1	1	1	1	1	1	1	1	1	1
CTC1754	1	1	1	1	1	0	0	0	0	0	0	0	0	0	0	0	1	1	1	1	1	1	1	1	1	1	1	1	1	1	1	1	1	1	1	1	1	1	1	1	1	1	1	1	1	1	1	1	1
CTC1756	1	1	1	1	1	0	0	0	0	0	0	0	0	0	0	0	1	1	1	1	1	1	1	1	1	1	1	1	1	1	1	1	1	1	1	1	1	1	1	1	1	1	1	1	1	1	1	1	1
[truncated: 91 more columns]

## Sheet: presence_bacmet_serotype_matrix
	S..1.4..5..12.i...Fermented.sausage	S..1.4..5..12.i...Fresh.sausage	S..1.4..5..12.i...Pig.carcass	S..1.4..5..12.i...Pork.Meat	S..Derby.Fermented.sausage	S..Derby.Fresh.sausage	S..Derby.Pig.carcass	S..Derby.Pork.Meat	S..Goettingen.Fermented.sausage	S..Goettingen.Fresh.sausage	S..Goettingen.Pig.carcass	S..Goettingen.Pork.Meat	S..Infantis.Fermented.sausage	S..Infantis.Fresh.sausage	S..Infantis.Pig.carcass	S..Infantis.Pork.Meat	S..Kedougou.Fermented.sausage	S..Kedougou.Fresh.sausage	S..Kedougou.Pig.carcass	S..Kedougou.Pork.Meat	S..London.Fermented.sausage	S..London.Fresh.sausage	S..London.Pig.carcass	S..London.Pork.Meat	S..Rissen.Fermented.sausage	S..Rissen.Fresh.sausage	S..Rissen.Pig.carcass	S..Rissen.Pork.Meat	S..Wien.Fermented.sausage	S..Wien.Fresh.sausage	S..Wien.Pig.carcass	S..Wien.Pork.Meat	S..Worthington.Fermented.sausage	S..Worthington.Fresh.sausage	S..Worthington.Pig.carcass	S..Worthington.Pork.Meat
acrA	57	16	15	20	4	0	26	17	0	0	1	0	1	0	0	0	1	0	0	0	0	0	0	1	4	0	7	0	1	0	0	0	2	0	0	0
acrB	57	16	15	20	4	0	26	17	0	0	1	0	1	0	0	0	1	0	0	0	0	0	0	1	4	0	7	0	1	0	0	0	2	0	0	0
acrD	57	16	15	20	4	0	26	17	0	0	1	0	1	0	0	0	1	0	0	0	0	0	0	1	4	0	7	0	1	0	0	0	2	0	0	0
acrD.yffA	57	16	15	20	4	0	26	17	0	0	1	0	1	0	0	0	1	0	0	0	0	0	0	1	4	0	7	0	1	0	0	0	2	0	0	0
actP.yjcG	57	16	15	20	4	0	26	17	0	0	1	0	1	0	0	0	1	0	0	0	0	0	0	1	4	0	7	0	1	0	0	0	2	0	0	0
arsA	51	16	14	19	0	0	0	0	0	0	0	0	0	0	0	0	0	0	0	0	0	0	0	0	0	0	0	0	0	0	0	0	0	0	0	0
arsB	51	16	14	19	0	0	0	0	0	0	0	0	0	0	0	0	0	0	0	0	0	0	0	0	0	0	0	0	0	0	0	0	0	0	0	0
arsC	51	16	14	19	0	0	0	0	0	0	0	0	0	0	0	0	0	0	0	0	0	0	0	0	0	0	1	0	0	0	0	0	0	0	0	0
arsD	51	16	14	19	0	0	0	0	0	0	0	0	0	0	0	0	0	0	0	0	0	0	0	0	0	0	0	0	0	0	0	0	0	0	0	0
arsR	51	16	14	19	0	0	0	0	0	0	0	0	1	0	0	0	0	0	0	0	0	0	0	0	0	0	0	0	0	0	0	0	0	0	0	0
baeR	57	16	15	20	4	0	26	17	0	0	1	0	1	0	0	0	1	0	0	0	0	0	0	1	4	0	7	0	1	0	0	0	2	0	0	0
baeS	57	16	15	20	4	0	26	17	0	0	1	0	1	0	0	0	1	0	0	0	0	0	0	1	4	0	7	0	1	0	0	0	2	0	0	0
bcr	57	14	14	19	4	0	26	17	0	0	1	0	1	0	0	0	1	0	0	0	0	0	0	1	4	0	7	0	1	0	0	0	2	0	0	0
bhsA.ycfR.comC	57	16	15	20	4	0	26	17	0	0	0	0	1	0	0	0	1	0	0	0	0	0	0	1	4	0	7	0	1	0	0	0	2	0	0	0
copA	57	16	15	20	4	0	26	17	0	0	1	0	1	0	0	0	1	0	0	0	0	0	0	1	4	0	7	0	1	0	0	0	2	0	0	0
corA	57	16	15	20	4	0	26	17	0	0	1	0	1	0	0	0	1	0	0	0	0	0	0	1	4	0	7	0	1	0	0	0	2	0	0	0
corB	57	16	15	20	4	0	26	17	0	0	1	0	1	0	0	0	1	0	0	0	0	0	0	1	4	0	7	0	1	0	0	0	2	0	0	0
corC	57	16	15	20	4	0	26	17	0	0	1	0	1	0	0	0	1	0	0	0	0	0	0	1	4	0	7	0	1	0	0	0	2	0	0	0
corD	57	16	15	20	4	0	26	17	0	0	1	0	1	0	0	0	1	0	0	0	0	0	0	1	4	0	7	0	1	0	0	0	2	0	0	0
cpxA	57	16	15	20	4	0	26	17	0	0	1	0	1	0	0	0	1	0	0	0	0	0	0	1	4	0	7	0	1	0	0	0	2	0	0	0
cpxR	57	16	15	20	4	0	26	17	0	0	1	0	1	0	0	0	1	0	0	0	0	0	0	1	4	0	7	0	1	0	0	0	2	0	0	0
cueP	57	16	15	20	4	0	26	17	0	0	1	0	1	0	0	0	1	0	0	0	0	0	0	1	4	0	7	0	1	0	0	0	2	0	0	0
cueR.ybbI	57	16	15	20	4	0	26	17	0	0	1	0	1	0	0	0	1	0	0	0	0	0	0	1	4	0	7	0	1	0	0	0	2	0	0	0
cuiD	57	16	15	20	4	0	26	17	0	0	1	0	1	0	0	0	1	0	0	0	0	0	0	1	4	0	7	0	1	0	0	0	2	0	0	0
emrA	0	0	0	0	0	0	2	1	0	0	1	0	0	0	0	0	0	0	0	0	0	0	0	0	4	0	7	0	1	0	0	0	2	0	0	0
emrB	57	16	15	20	4	0	26	17	0	0	1	0	1	0	0	0	1	0	0	0	0	0	0	1	4	0	7	0	1	0	0	0	2	0	0	0
emrD	57	16	15	20	4	0	26	17	0	0	1	0	1	0	0	0	1	0	0	0	0	0	0	1	4	0	7	0	1	0	0	0	2	0	0	0
emrR	57	16	15	20	4	0	26	17	0	0	1	0	1	0	0	0	1	0	0	0	0	0	0	1	4	0	7	0	1	0	0	0	2	0	0	0
fabI	57	16	15	20	4	0	26	17	0	0	1	0	1	0	0	0	1	0	0	0	0	0	0	1	4	0	7	0	1	0	0	0	2	0	0	0
fieF.yiip	57	16	15	20	4	0	26	17	0	0	1	0	1	0	0	0	1	0	0	0	0	0	0	1	4	0	7	0	1	0	0	0	2	0	0	0
gesA	57	16	15	20	4	0	26	17	0	0	1	0	1	0	0	0	1	0	0	0	0	0	0	1	4	0	7	0	1	0	0	0	2	0	0	0
gesB	57	16	15	20	4	0	26	17	0	0	1	0	1	0	0	0	1	0	0	0	0	0	0	1	4	0	7	0	1	0	0	0	2	0	0	0
gesC	57	16	15	20	4	0	26	17	0	0	1	0	1	0	0	0	1	0	0	0	0	0	0	1	4	0	7	0	1	0	0	0	2	0	0	0
glpF	57	16	15	20	4	0	26	17	0	0	1	0	1	0	0	0	1	0	0	0	0	0	0	1	4	0	7	0	1	0	0	0	2	0	0	0
golS	57	16	15	20	4	0	26	17	0	0	1	0	1	0	0	0	1	0	0	0	0	0	0	1	4	0	7	0	1	0	0	0	2	0	0	0
golT	57	16	15	20	4	0	26	17	0	0	1	0	1	0	0	0	1	0	0	0	0	0	0	1	4	0	7	0	1	0	0	0	2	0	0	0
ibpA	57	16	15	20	4	0	26	17	0	0	1	0	1	0	0	0	1	0	0	0	0	0	0	1	4	0	7	0	1	0	0	0	2	0	0	0
iclR	57	16	15	20	4	0	26	17	0	0	1	0	1	0	0	0	1	0	0	0	0	0	0	1	4	0	7	0	1	0	0	0	2	0	0	0
marA	57	16	15	20	4	0	26	17	0	0	0	0	1	0	0	0	1	0	0	0	0	0	0	1	4	0	7	0	1	0	0	0	2	0	0	0
marR	57	16	15	20	4	0	26	17	0	0	1	0	1	0	0	0	1	0	0	0	0	0	0	1	4	0	7	0	1	0	0	0	2	0	0	0
mdfA.cmr	57	16	15	20	4	0	26	17	0	0	1	0	1	0	0	0	1	0	0	0	0	0	0	1	4	0	7	0	1	0	0	0	2	0	0	0
mdtA	57	16	15	20	4	0	26	17	0	0	1	0	1	0	0	0	1	0	0	0	0	0	0	1	4	0	7	0	1	0	0	0	2	0	0	0
mdtB	57	16	15	20	4	0	26	17	0	0	1	0	1	0	0	0	1	0	0	0	0	0	0	1	4	0	7	0	1	0	0	0	2	0	0	0
mdtB.yegN	57	16	15	20	4	0	26	17	0	0	1	0	1	0	0	0	1	0	0	0	0	0	0	1	4	0	7	0	1	0	0	0	2	0	0	0
mdtC	57	16	15	20	4	0	26	17	0	0	1	0	1	0	0	0	1	0	0	0	0	0	0	1	4	0	7	0	1	0	0	0	2	0	0	0
mdtC.yegO	57	16	15	20	4	0	26	17	0	0	1	0	1	0	0	0	1	0	0	0	0	0	0	1	4	0	7	0	1	0	0	0	2	0	0	0
mdtG.yceE	55	16	15	20	4	0	26	17	0	0	1	0	1	0	0	0	1	0	0	0	0	0	0	1	4	0	7	0	1	0	0	0	2	0	0	0
mdtK.ydhE	57	16	15	20	4	0	26	17	0	0	1	0	1	0	0	0	1	0	0	0	0	0	0	1	4	0	7	0	1	0	0	0	2	0	0	0
merA	0	0	0	0	0	0	0	0	0	0	0	0	0	0	0	0	0	0	0	0	0	0	0	0	0	0	1	0	0	0	0	0	0	0	0	0
merD	0	0	0	0	0	0	0	0	0	0	0	0	0	0	0	0	0	0	0	0	0	0	0	0	0	0	1	0	0	0	0	0	0	0	0	0
merE	0	0	0	0	0	0	0	0	0	0	0	0	0	0	0	0	0	0	0	0	0	0	0	0	0	0	1	0	0	0	0	0	0	0	0	0
merR	35	11	7	17	0	0	14	9	0	0	0	0	1	0	0	0	0	0	0	0	0	0	0	0	1	0	4	0	0	0	0	0	0	0	0	0
merR1	35	11	7	17	0	0	14	9	0	0	0	0	1	0	0	0	0	0	0	0	0	0	0	0	1	0	3	0	0	0	0	0	0	0	0	0
merR2	35	11	7	17	0	0	14	9	0	0	0	0	1	0	0	0	0	0	0	0	0	0	0	0	1	0	4	0	0	0	0	0	0	0	0	0
merT	35	11	7	17	0	0	14	9	0	0	0	0	1	0	0	0	0	0	0	0	0	0	0	0	1	0	4	0	0	0	0	0	0	0	0	0
mgtA	57	16	15	20	4	0	26	17	0	0	1	0	1	0	0	0	1	0	0	0	0	0	0	1	4	0	7	0	1	0	0	0	2	0	0	0
mntH.yfeP	57	16	15	20	4	0	26	17	0	0	1	0	1	0	0	0	1	0	0	0	0	0	0	1	4	0	7	0	1	0	0	0	2	0	0	0
mntR	57	16	15	20	4	0	26	17	0	0	1	0	1	0	0	0	1	0	0	0	0	0	0	1	4	0	7	0	1	0	0	0	2	0	0	0
modB	57	16	15	20	4	0	26	17	0	0	1	0	1	0	0	0	1	0	0	0	0	0	0	1	4	0	7	0	1	0	0	0	2	0	0	0
modC	57	16	15	20	4	0	26	17	0	0	1	0	1	0	0	0	1	0	0	0	0	0	0	1	4	0	7	0	1	0	0	0	2	0	0	0
nikR	57	16	15	20	4	0	26	17	0	0	1	0	1	0	0	0	1	0	0	0	0	0	0	1	4	0	7	0	1	0	0	0	2	0	0	0
opmD.nmpC	57	16	15	20	0	0	1	1	0	0	1	0	0	0	0	0	1	0	0	0	0	0	0	1	0	0	0	0	0	0	0	0	0	0	0	0
oqxA	0	0	0	0	0	0	0	0	0	0	0	0	0	0	0	0	0	0	0	0	0	0	0	0	0	0	0	0	1	0	0	0	0	0	0	0
oqxB	0	0	0	0	0	0	0	0	0	0	0	0	0	0	0	0	0	0	0	0	0	0	0	0	0	0	0	0	1	0	0	0	0	0	0	0
ostA.lptD	57	16	15	20	4	0	26	17	0	0	1	0	1	0	0	0	1	0	0	0	0	0	0	1	4	0	7	0	1	0	0	0	2	0	0	0
oxyRkp	57	16	15	20	4	0	26	17	0	0	1	0	1	0	0	0	1	0	0	0	0	0	0	1	4	0	7	0	1	0	0	0	2	0	0	0
pcoA	51	16	14	19	0	0	0	0	0	0	0	0	0	0	0	0	1	0	0	0	0	0	0	1	3	0	7	0	1	0	0	0	2	0	0	0
pcoB	51	16	14	19	0	0	0	0	0	0	0	0	0	0	0	0	1	0	0	0	0	0	0	1	4	0	7	0	1	0	0	0	2	0	0	0
pcoC	51	16	14	19	0	0	0	0	0	0	0	0	0	0	0	0	1	0	0	0	0	0	0	1	4	0	7	0	1	0	0	0	2	0	0	0
pcoD	51	16	14	19	0	0	0	0	0	0	0	0	0	0	0	0	1	0	0	0	0	0	0	1	4	0	7	0	1	0	0	0	2	0	0	0
pcoE	1	0	0	0	0	0	0	0	0	0	0	0	0	0	0	0	1	0	0	0	0	0	0	1	4	0	7	0	1	0	0	0	2	0	0	0
pcoR	51	16	14	19	0	0	0	0	0	0	0	0	0	0	0	0	1	0	0	0	0	0	0	1	4	0	7	0	1	0	0	0	2	0	0	0
pcoS	51	16	14	19	0	0	0	0	0	0	0	0	0	0	0	0	1	0	0	0	0	0	0	1	4	0	7	0	1	0	0	0	2	0	0	0
phoB	57	16	15	20	4	0	26	17	0	0	1	0	1	0	0	0	1	0	0	0	0	0	0	1	4	0	7	0	1	0	0	0	2	0	0	0
pitA	57	16	15	20	4	0	26	17	0	0	1	0	1	0	0	0	1	0	0	0	0	0	0	1	4	0	7	0	1	0	0	0	2	0	0	0
pmrG	57	16	15	20	4	0	26	17	0	0	1	0	1	0	0	0	1	0	0	0	0	0	0	1	4	0	7	0	1	0	0	0	2	0	0	0
pstA	57	16	15	20	4	0	26	17	0	0	1	0	1	0	0	0	1	0	0	0	0	0	0	1	4	0	7	0	1	0	0	0	2	0	0	0
pstB	57	16	15	20	4	0	26	17	0	0	1	0	1	0	0	0	1	0	0	0	0	0	0	1	4	0	7	0	1	0	0	0	2	0	0	0
pstC	57	16	15	20	4	0	26	17	0	0	1	0	1	0	0	0	1	0	0	0	0	0	0	1	4	0	7	0	1	0	0	0	2	0	0	0
pstS	57	16	15	20	4	0	26	17	0	0	1	0	1	0	0	0	1	0	0	0	0	0	0	1	4	0	7	0	1	0	0	0	2	0	0	0
qacE	5	0	2	0	0	0	14	11	0	0	0	0	1	0	0	0	0	0	0	0	0	0	0	0	3	0	6	0	1	0	0	0	0	0	0	0
qacEdelta1	5	0	2	0	0	0	14	11	0	0	0	0	1	0	0	0	0	0	0	0	0	0	0	0	3	0	6	0	1	0	0	0	0	0	0	0
qacF	10	1	0	0	0	0	0	0	0	0	0	0	0	0	0	0	0	0	0	0	0	0	0	0	2	0	5	0	1	0	0	0	0	0	0	0
robA	57	16	15	20	4	0	26	17	0	0	1	0	1	0	0	0	1	0	0	0	0	0	0	1	4	0	7	0	1	0	0	0	2	0	0	0
rpoS	57	16	15	20	4	0	26	16	0	0	1	0	1	0	0	0	1	0	0	0	0	0	0	1	4	0	7	0	1	0	0	0	2	0	0	0
silA	50	16	14	19	0	0	2	0	0	0	0	0	0	0	0	0	1	0	0	0	0	0	0	1	3	0	6	0	1	0	0	0	2	0	0	0
silB	51	16	14	19	0	0	2	0	0	0	0	0	0	0	0	0	1	0	0	0	0	0	0	1	3	0	6	0	1	0	0	0	2	0	0	0
silC	51	16	14	19	0	0	2	0	0	0	0	0	0	0	0	0	1	0	0	0	0	0	0	1	3	0	6	0	1	0	0	0	2	0	0	0
silE	51	16	14	19	0	0	2	0	0	0	0	0	0	0	0	0	1	0	0	0	0	0	0	1	3	0	6	0	1	0	0	0	2	0	0	0
silF	51	16	14	19	0	0	2	0	0	0	0	0	0	0	0	0	1	0	0	0	0	0	0	1	3	0	6	0	1	0	0	0	2	0	0	0
silP	51	16	14	19	0	0	2	0	0	0	0	0	0	0	0	0	1	0	0	0	0	0	0	1	3	0	6	0	1	0	0	0	2	0	0	0
silR	51	16	14	19	0	0	2	0	0	0	0	0	0	0	0	0	1	0	0	0	0	0	0	1	3	0	6	0	1	0	0	0	2	0	0	0
silS	51	16	14	19	0	0	2	0	0	0	0	0	0	0	0	0	1	0	0	0	0	0	0	1	3	0	6	0	1	0	0	0	2	0	0	0
sitA	57	16	15	20	4	0	26	17	0	0	1	0	1	0	0	0	1	0	0	0	0	0	0	1	4	0	7	0	1	0	0	0	2	0	0	0
sitB	57	16	15	20	4	0	26	17	0	0	1	0	1	0	0	0	1	0	0	0	0	0	0	1	4	0	7	0	1	0	0	0	2	0	0	0
sitC	57	16	15	20	4	0	26	17	0	0	1	0	1	0	0	0	1	0	0	0	0	0	0	1	4	0	7	0	1	0	0	0	2	0	0	0
sitD	57	16	15	20	4	0	26	17	0	0	1	0	1	0	0	0	1	0	0	0	0	0	0	1	4	0	7	0	1	0	0	0	2	0	0	0
smvA.emrB	57	16	15	20	4	0	26	17	0	0	1	0	1	0	0	0	1	0	0	0	0	0	0	1	4	0	7	0	1	0	0	0	2	0	0	0
sodA	57	16	15	20	4	0	26	17	0	0	1	0	1	0	0	0	1	0	0	0	0	0	0	1	4	0	7	0	1	0	0	0	2	0	0	0
sodB	57	16	15	20	4	0	26	17	0	0	1	0	1	0	0	0	1	0	0	0	0	0	0	1	4	0	7	0	1	0	0	0	2	0	0	0
soxR	57	16	15	20	4	0	26	17	0	0	1	0	1	0	0	0	1	0	0	0	0	0	0	1	4	0	7	0	1	0	0	0	2	0	0	0
soxS	57	16	15	20	4	0	26	17	0	0	1	0	1	0	0	0	1	0	0	0	0	0	0	1	4	0	7	0	1	0	0	0	2	0	0	0
terB	0	1	1	0	0	0	0	0	0	0	0	0	0	0	0	0	0	0	0	0	0	0	0	0	0	0	1	0	0	0	0	0	0	0	0	0
terC	0	1	1	0	0	0	0	0	0	0	0	0	0	0	0	0	0	0	0	0	0	0	0	0	0	0	1	0	0	0	0	0	0	0	0	0
terD	0	1	1	0	0	0	0	0	0	0	0	0	0	0	0	0	0	0	0	0	0	0	0	0	0	0	1	0	0	0	0	0	0	0	0	0
terW	0	1	1	0	0	0	0	0	0	0	0	0	0	0	0	0	0	0	0	0	0	0	0	0	0	0	1	0	0	0	0	0	0	0	0	0
terZ	0	1	1	0	0	0	0	0	0	0	0	0	0	0	0	0	0	0	0	0	0	0	0	0	0	0	1	0	0	0	0	0	0	0	0	0
ybtP	0	0	0	0	0	0	0	0	0	0	0	0	1	0	0	0	0	0	0	0	0	0	0	0	0	0	0	0	0	0	0	0	0	0	0	0
ybtQ	0	0	0	0	0	0	0	0	0	0	0	0	1	0	0	0	0	0	0	0	0	0	0	0	0	0	0	0	0	0	0	0	0	0	0	0
ychH	57	15	14	18	4	0	26	17	0	0	1	0	1	0	0	0	1	0	0	0	0	0	0	1	4	0	7	0	1	0	0	0	2	0	0	0
yddg.emrE	57	16	15	20	4	0	26	17	0	0	1	0	1	0	0	0	1	0	0	0	0	0	0	1	4	0	7	0	1	0	0	0	2	0	0	0
yebN	57	16	15	20	4	0	26	17	0	0	1	0	1	0	0	0	1	0	0	0	0	0	0	1	4	0	7	0	1	0	0	0	2	0	0	0
yieF	57	16	15	20	4	0	26	17	0	0	1	0	1	0	0	0	1	0	0	0	0	0	0	1	4	0	7	0	1	0	0	0	2	0	0	0
yodD	57	16	15	20	4	0	26	17	0	0	1	0	1	0	0	0	1	0	0	0	0	0	0	1	4	0	7	0	1	0	0	0	2	0	0	0
yohL	57	16	15	20	4	0	26	17	0	0	1	0	1	0	0	0	1	0	0	0	0	0	0	1	4	0	7	0	1	0	0	0	2	0	0	0
zntR.yhdM	57	16	15	20	4	0	26	17	0	0	1	0	1	0	0	0	1	0	0	0	0	0	0	1	4	0	7	0	1	0	0	0	2	0	0	0
znuB.yebI	57	16	15	20	4	0	26	17	0	0	1	0	1	0	0	0	1	0	0	0	0	0	0	1	4	0	7	0	1	0	0	0	2	0	0	0
znuC.yebM	57	16	15	20	4	0	26	17	0	0	1	0	1	0	0	0	1	0	0	0	0	0	0	1	4	0	7	0	1	0	0	0	2	0	0	0
zraP	57	16	15	20	4	0	26	17	0	0	1	0	1	0	0	0	1	0	0	0	0	0	0	1	4	0	7	0	1	0	0	0	2	0	0	0
zupT.ygiE	57	16	15	20	4	0	26	17	0	0	1	0	1	0	0	0	1	0	0	0	0	0	0	1	4	0	7	0	1	0	0	0	2	0	0	0
zur.yjbK	57	16	15	20	4	0	26	17	0	0	1	0	1	0	0	0	1	0	0	0	0	0	0	1	4	0	7	0	1	0	0	0	2	0	0	0
