# Supplementary material for: Genomic insights of Salmonella isolated from dry fermented sausage production chains in Spain and France
Source: Sci Rep. 2024 May 22;14:11660. doi: 10.1038/s41598-024-62141-9 (PMC11111747; doi:10.1038/s41598-024-62141-9)
Supplement: Supplementary file 8 — Supplementary Table S7. [file 41598_2024_62141_MOESM8_ESM.xlsx]

## Sheet: Plasmid_matrix
STRAIN	Serovar	Matrix	Sampling context	No plasmid	IncFIB_AP001918_	IncFIB_S_	IncFII_S_	IncI1-I_Alpha_	ColE10	IncI_Gamma_	Col440II	ColRNAI	IncP6	IncHI1A_NDM-CIT_	IncHI1B_pNDM-CIT_	ColpVC	IncY	Col_BS512_	IncN	IncX1	IncFII	Col_pHAD28_	p0111	IncQ1	IncFIB_N55391_	IncFIA_HI1_	IncHI1A	IncHI1B_R27_	IncHI2	IncHI2A	IncFII_pEH01_
2011LSAL04899	S. Derby	Fermented sausage	Surveillance	1
2014LSAL00262	S. Typhimurium	Pig carcass	Surveillance			1	1
2014LSAL00717	S. Derby	Pig carcass	Surveillance	1
2014LSAL00762	S. Derby	Pork Meat	Surveillance					1	1
2014LSAL00873	S. Derby	Pork Meat	Surveillance					1
2014LSAL00980	S. Derby	Pork Meat	Surveillance	1
2014LSAL01220	S. Derby	Pork Meat	Surveillance	1
2014LSAL01256	S. Derby	Pig carcass	Surveillance							1
2014LSAL01467	S. Derby	Pig carcass	Surveillance	1
2014LSAL01894	S. Derby	Pork Meat	Surveillance	1
2014LSAL01903	S. 1,4,[5],12:i:-	Fermented sausage	Alert		1
2014LSAL01904	S. 1,4,[5],12:i:-	Fermented sausage	Alert		1
2014LSAL01905	S. 1,4,[5],12:i:-	Fermented sausage	Alert		1
2014LSAL01906	S. 1,4,[5],12:i:-	Fermented sausage	Alert		1
2014LSAL01907	S. 1,4,[5],12:i:-	Fermented sausage	Alert		1
2014LSAL02051	S. Derby	Pig carcass	Survey - Culture collection	1
2014LSAL02130	S. 1,4,[5],12:i:-	Pork Meat	Surveillance	1
2014LSAL02285	S. Derby	Pig carcass	Surveillance	1
2014LSAL02431	S. Derby	Pig carcass	Surveillance					1
2014LSAL02463	S. Derby	Pork Meat	Surveillance	1
2014LSAL02838	S. Derby	Pig carcass	Alert	1
2014LSAL03729	S. Rissen	Pig carcass	Surveillance								1
2014LSAL03926	S. Derby	Pork Meat	Surveillance			1	1
2014LSAL03974	S. Derby	Pig carcass	Surveillance	1
2014LSAL03985	S. Derby	Pig carcass	Surveillance	1
2014LSAL04597	S. Typhimurium	Pork Meat	Surveillance			1	1
2014LSAL04673	S. Derby	Pork Meat	Surveillance	1
2014LSAL04713	S. Typhimurium	Fermented sausage	Alert			1	1
2015LSAL00134	S. Derby	Pork Meat	Surveillance	1
2015LSAL00137	S. Derby	Pork Meat	Surveillance					1
2015LSAL00429	S. Derby	Pig carcass	Survey - Culture collection	1
2015LSAL00452	S. Derby	Pig carcass	Survey - Culture collection	1
2015LSAL00691	S. Derby	Pig carcass	Surveillance					1				1
2015LSAL01058	S. Derby	Pig carcass	Alert	1
2015LSAL01314	S. Derby	Pig carcass	Surveillance	1
2015LSAL01334	S. Derby	Pig carcass	Surveillance	1
2015LSAL01461	S. 1,4,[5],12:i:-	Pig carcass	Surveillance	1
2015LSAL01578	S. Derby	Pork Meat	Surveillance	1
2015LSAL01697	S. Derby	Pig carcass	Surveillance										1
2015LSAL01713	S. Derby	Pork Meat	Surveillance	1
2015LSAL01716	S. Derby	Pig carcass	Surveillance	1
2015LSAL03121	S. Derby	Pig carcass	Surveillance	1
2015LSAL03260	S. Derby	Pig carcass	Surveillance	1
2015LSAL03563	S. Derby	Pig carcass	Surveillance	1
2015LSAL03564	S. Derby	Pork Meat	Surveillance	1
2015LSAL04264	S. Derby	Pork Meat	Surveillance	1
2015LSAL04562	S. Derby	Pig carcass	Surveillance							1
2016LSAL00028	S. Derby	Pork Meat	Surveillance							1
2016LSAL04069	S. 1,4,[5],12:i:-	Pig carcass	Surveillance	1
2016LSAL04250	S. 1,4,[5],12:i:-	Pig carcass	Surveillance	1
2016LSAL04421	S. 1,4,[5],12:i:-	Pig carcass	Surveillance	1
2016LSAL04500	S. 1,4,[5],12:i:-	Pork Meat	Surveillance	1
2016LSAL04538	S. 1,4,[5],12:i:-	Fresh sausage	Surveillance	1
2016LSAL04629	S. 1,4,[5],12:i:-	Pork Meat	Surveillance	1
2016LSAL04748	S. 1,4,[5],12:i:-	Fresh sausage	Surveillance	1
2016LSAL04792	S. 1,4,[5],12:i:-	Pig carcass	Surveillance	1
2017LSAL00007	S. 1,4,[5],12:i:-	Fresh sausage	Surveillance											1	1
2017LSAL00039	S. 1,4,[5],12:i:-	Pig carcass	Surveillance	1
2017LSAL00048	S. 1,4,[5],12:i:-	Pig carcass	Surveillance	1
2017LSAL00083	S. 1,4,[5],12:i:-	Pig carcass	Surveillance													1
2017LSAL00274	S. 1,4,[5],12:i:-	Pork Meat	Surveillance	1
2017LSAL01237	S. 1,4,[5],12:i:-	Pork Meat	Surveillance	1
2017LSAL01258	S. 1,4,[5],12:i:-	Pork Meat	Surveillance	1
2017LSAL02599	S. 1,4,[5],12:i:-	Pork Meat	Surveillance	1
2017LSAL03222	S. 1,4,[5],12:i:-	Pork Meat	Surveillance	1
2017LSAL03759	S. 1,4,[5],12:i:-	Fermented sausage	Surveillance														1
2017LSAL03796	S. 1,4,[5],12:i:-	Fermented sausage	Alert															1
2017LSAL03817	S. 1,4,[5],12:i:-	Pork Meat	Surveillance	1
2017LSAL04259	S. 1,4,[5],12:i:-	Fermented sausage	Surveillance															1
2018LSAL00319	S. 1,4,[5],12:i:-	Fresh sausage	Surveillance	1
2018LSAL00811	S. 1,4,[5],12:i:-	Fresh sausage	Surveillance	1
2018LSAL00832	S. 1,4,[5],12:i:-	Pork Meat	Surveillance	1
2018LSAL01007	S. 1,4,[5],12:i:-	Fresh sausage	Surveillance	1
2018LSAL02306	S. 1,4,[5],12:i:-	Fresh sausage	Surveillance	1
2018LSAL02551	S. 1,4,[5],12:i:-	Pork Meat	Surveillance														1
2018LSAL03041	S. 1,4,[5],12:i:-	Pork Meat	Surveillance	1
2018LSAL03062	S. 1,4,[5],12:i:-	Fermented sausage	Surveillance	1
2018LSAL03329	S. 1,4,[5],12:i:-	Fresh sausage	Surveillance	1
2018LSAL03535	S. 1,4,[5],12:i:-	Pork Meat	Surveillance	1
2018LSAL03536	S. 1,4,[5],12:i:-	Pork Meat	Surveillance	1
2018LSAL03667	S. 1,4,[5],12:i:-	Fermented sausage	Alert	1
2018LSAL03672	S. 1,4,[5],12:i:-	Fermented sausage	Alert	1
2018LSAL03673	S. 1,4,[5],12:i:-	Fermented sausage	Alert	1
2018LSAL03674	S. 1,4,[5],12:i:-	Fermented sausage	Alert	1
2018LSAL03675	S. 1,4,[5],12:i:-	Fermented sausage	Alert	1
2018LSAL03676	S. 1,4,[5],12:i:-	Fermented sausage	Alert	1
2018LSAL03684	S. 1,4,[5],12:i:-	Fresh sausage	Surveillance	1
2018LSAL04397	S. 1,4,[5],12:i:-	Pork Meat	Surveillance																1
2018LSAL05017	S. 1,4,[5],12:i:-	Fermented sausage	Alert	1
2018LSAL05018	S. 1,4,[5],12:i:-	Fermented sausage	Alert	1
2018LSAL05019	S. 1,4,[5],12:i:-	Fermented sausage	Alert	1
2018LSAL05020	S. 1,4,[5],12:i:-	Fermented sausage	Alert	1
2018LSAL05321	S. 1,4,[5],12:i:-	Pork Meat	Surveillance	1
2018LSAL05371	S. 1,4,[5],12:i:-	Fresh sausage	Surveillance	1
2018LSAL05554	S. 1,4,[5],12:i:-	Fresh sausage	Surveillance	1
2019LSAL00010	S. 1,4,[5],12:i:-	Fermented sausage	Surveillance	1
2019LSAL00354	S. 1,4,[5],12:i:-	Pig carcass	Surveillance	1
2019LSAL00361	S. 1,4,[5],12:i:-	Fresh sausage	Alert													1
2019LSAL00477	S. 1,4,[5],12:i:-	Fresh sausage	Alert	1
2019LSAL00554	S. 1,4,[5],12:i:-	Fermented sausage	Surveillance	1
2019LSAL00584	S. 1,4,[5],12:i:-	Fresh sausage	Surveillance	1
2019LSAL00588	S. 1,4,[5],12:i:-	Pork Meat	Surveillance	1
2019LSAL00630	S. 1,4,[5],12:i:-	Pig carcass	Surveillance	1
2019LSAL00713	S. 1,4,[5],12:i:-	Pig carcass	Surveillance	1
2019LSAL00729	S. 1,4,[5],12:i:-	Fresh sausage	Surveillance	1
2019LSAL00730	S. 1,4,[5],12:i:-	Pork Meat	Surveillance	1
2019LSAL00741	S. 1,4,[5],12:i:-	Pork Meat	Surveillance	1
2019LSAL00843	S. 1,4,[5],12:i:-	Fresh sausage	Surveillance		1			1
2019LSAL02062	S. Derby	Pig carcass	Surveillance					1
2020LSAL00021	S. 1,4,[5],12:i:-	Fermented sausage	Surveillance														1			1
2020LSAL00708	S. 1,4,[5],12:i:-	Fermented sausage	Alert	1
2020LSAL00709	S. 1,4,[5],12:i:-	Fermented sausage	Alert	1
2020LSAL00710	S. 1,4,[5],12:i:-	Fermented sausage	Alert	1
2020LSAL01260	S. 1,4,[5],12:i:-	Fermented sausage	Surveillance		1
2020LSAL01372	S. 1,4,[5],12:i:-	Fermented sausage	Alert	1
2020LSAL01374	S. 1,4,[5],12:i:-	Fermented sausage	Alert	1
2020LSAL01379	S. Rissen	Fermented sausage	Alert														1
2020LSAL01913	S. 1,4,[5],12:i:-	Fermented sausage	Alert	1
2021LSAL01976	S. 1,4,[5],12:i:-	Fermented sausage	Surveillance	1
2021LSAL06744	S. 1,4,[5],12:i:-	Fermented sausage	Surveillance	1
2021LSAL06872	S. 1,4,[5],12:i:-	Fermented sausage	Alert	1
2021LSAL06875	S. 1,4,[5],12:i:-	Fermented sausage	Alert																		1
2021LSAL06876	S. 1,4,[5],12:i:-	Fermented sausage	Alert	1
CTC1814DS	S. 1,4,[5],12:i:-	Fermented sausage	Survey - Culture collection					1
CTC1815DS	S. Rissen	Pig carcass	Survey - Culture collection											1	1
CTC1816DS	S. Derby	Pig carcass	Survey - Culture collection						1
CTC1817DS	S. Rissen	Pig carcass	Survey - Culture collection	1
CTC1818DS	S. Goettingen	Pig carcass	Survey - Culture collection	1
CTC1819DS	S. Rissen	Pig carcass	Survey - Culture collection	1
CTC1820DS	S. 1,4,[5],12:i:-	Pig carcass	Survey - Culture collection	1
CTC1821DS	S. 1,4,[5],12:i:-	Pig carcass	Survey - Culture collection																			1	1
CTC1822DS	S. Rissen	Pig carcass	Survey - Culture collection																	1
CTC1823DS	S. Rissen	Pig carcass	Survey - Culture collection																	1
CTC1824DS	S. 1,4,[5],12:i:-	Fermented sausage	Survey - Culture collection	1
CTC1825DS	S. 1,4,[5],12:i:-	Fermented sausage	Survey - Culture collection	1
CTC1826DS	S. 1,4,[5],12:i:-	Fermented sausage	Survey - Culture collection														1					1		1
CTC1827DS	S. 1,4,[5],12:i:-	Fermented sausage	Survey - Culture collection														1					1		1
CTC1828DS	S. 1,4,[5],12:i:-	Fermented sausage	Official control														1					1		1
CTC1829DS	S. 1,4,[5],12:i:-	Fermented sausage	Official control	1
CTC1830DS	S. Infantis	Fermented sausage	Official control																						1
CTC1831DS	S. Derby	Fermented sausage	Official control	1
CTC1832DS	S. Wien	Fermented sausage	Official control		1
CTC1833DS	S. Derby	Pig carcass	Official control						1
CTC1835DS	S. Derby	Pig carcass	Official control						1
CTC1836DS	S. 1,4,[5],12:i:-	Fermented sausage	Official control		1																										1
CTC1837DS	S. 1,4,[5],12:i:-	Fermented sausage	Official control		1																										1
CTC1838DS	S. 1,4,[5],12:i:-	Fermented sausage	Official control	1
CTC1839DS	S. Derby	Fermented sausage	Official control						1
CTC1840DS	S. 1,4,[5],12:i:-	Fermented sausage	Official control														1
CTC1841DS	S. Rissen	Fermented sausage	Official control	1
CTC1842DS	S. 1,4,[5],12:i:-	Fermented sausage	Official control														1
CTC1843DS	S. 1,4,[5],12:i:-	Fermented sausage	Official control														1
CTC1844DS	S. 1,4,[5],12:i:-	Fermented sausage	Official control																				1
CTC1845DS	S. 1,4,[5],12:i:-	Fermented sausage	Official control																				1
CTC1846DS	S. 1,4,[5],12:i:-	Fermented sausage	Official control																							1	1	1
CTC1847DS	S. 1,4,[5],12:i:-	Pork Meat	Official control	1
CTC1848DS	S. Typhimurium	Pig carcass	Official control			1	1
CTC1851DS	S. 1,4,[5],12:i:-	Pig carcass	Official control					1																					1	1
CTC1852DS	S. Rissen	Pig carcass	Official control					1
CTC1003	S. London	Pork Meat	Official control							1
CTC1022	S. Derby	Pork Meat	Official control	1
CTC1052	S. Worthington	Fermented sausage	Official control	1
CTC1559	S. 1,4,[5],12:i:-	Fermented sausage	Official control													1
CTC1560	S. Typhimurium	Fermented sausage	Official control				1
CTC1561	S. Typhimurium	Fermented sausage	Official control				1
CTC1562	S. Typhimurium	Fermented sausage	Official control			1	1
CTC1567	S. 1,4,[5],12:i:-	Fermented sausage	Official control		1													1
CTC1570	S. Typhimurium	Fermented sausage	Official control			1	1												1
CTC1596	S. Kedougou	Fermented sausage	Official control	1
CTC1597	S. Rissen	Fermented sausage	Official control	1
CTC1727	S. Worthington	Fermented sausage	Official control	1
CTC1754	S. Rissen	Fermented sausage	Official control																			1
CTC1756	S. Derby	Fermented sausage	Official control						1

## Sheet: Typhi_mono
Column1	SEROTYPE	Matrix.type	CONTEXTE	No.plasmid	Col(BS512)	Col(pHAD28)	Col440II	ColE10	ColpVC	ColRNAI	IncFIA(HI1)	IncFIB(AP001918)	IncFIB(N55391)	IncFIB(S)	IncFII	IncFII(pEH01)	IncFII(S)	IncHI1A	IncHI1A(NDM.CIT)	IncHI1B(pNDM.CIT)	IncHI1B(R27)	IncHI2	IncHI2A	IncI(Gamma)	IncI1.I(Alpha)	IncN	IncP6	IncQ1	IncX1	IncY	p0111	TOTAL PLASMIDS
2014LSAL00262	S. Typhimurium	Pig carcass	Surveillance	0	0	0	0	0	0	0	0	0	0	1	0	0	1	0	0	0	0	0	0	0	0	0	0	0	0	0	0	2		12/33 genomes contained two or more plasmids in monophasic genomes
2014LSAL01903	S. 1,4,[5],12:i:-	Fermented sausage	Epidémie/Alerte	0	0	0	0	0	0	0	0	1	0	0	0	0	0	0	0	0	0	0	0	0	0	0	0	0	0	0	0	1
2014LSAL01904	S. 1,4,[5],12:i:-	Fermented sausage	Epidémie/Alerte	0	0	0	0	0	0	0	0	1	0	0	0	0	0	0	0	0	0	0	0	0	0	0	0	0	0	0	0	1
2014LSAL01905	S. 1,4,[5],12:i:-	Fermented sausage	Epidémie/Alerte	0	0	0	0	0	0	0	0	1	0	0	0	0	0	0	0	0	0	0	0	0	0	0	0	0	0	0	0	1
2014LSAL01906	S. 1,4,[5],12:i:-	Fermented sausage	Epidémie/Alerte	0	0	0	0	0	0	0	0	1	0	0	0	0	0	0	0	0	0	0	0	0	0	0	0	0	0	0	0	1
2014LSAL01907	S. 1,4,[5],12:i:-	Fermented sausage	Epidémie/Alerte	0	0	0	0	0	0	0	0	1	0	0	0	0	0	0	0	0	0	0	0	0	0	0	0	0	0	0	0	1
2014LSAL02130	S. 1,4,[5],12:i:-	Pork Meat	Plan de surveillance actif	1	0	0	0	0	0	0	0	0	0	0	0	0	0	0	0	0	0	0	0	0	0	0	0	0	0	0	0	0
2014LSAL04597	S. Typhimurium	Pork Meat	Surveillance	0	0	0	0	0	0	0	0	0	0	1	0	0	1	0	0	0	0	0	0	0	0	0	0	0	0	0	0	2
2014LSAL04713	S. Typhimurium	Fermented sausage	Epidémie/Alerte	0	0	0	0	0	0	0	0	0	0	1	0	0	1	0	0	0	0	0	0	0	0	0	0	0	0	0	0	2
2015LSAL01461	S. 1,4,[5],12:i:-	Pig carcass	Surveillance	1	0	0	0	0	0	0	0	0	0	0	0	0	0	0	0	0	0	0	0	0	0	0	0	0	0	0	0	0
2016LSAL04069	S. 1,4,[5],12:i:-	Pig carcass	Surveillance	1	0	0	0	0	0	0	0	0	0	0	0	0	0	0	0	0	0	0	0	0	0	0	0	0	0	0	0	0		6/8 genomes contained two or more plasmids in the S. Typhimurium genomes
2016LSAL04250	S. 1,4,[5],12:i:-	Pig carcass	Surveillance	1	0	0	0	0	0	0	0	0	0	0	0	0	0	0	0	0	0	0	0	0	0	0	0	0	0	0	0	0
2016LSAL04421	S. 1,4,[5],12:i:-	Pig carcass	Surveillance	1	0	0	0	0	0	0	0	0	0	0	0	0	0	0	0	0	0	0	0	0	0	0	0	0	0	0	0	0
2016LSAL04500	S. 1,4,[5],12:i:-	Pork Meat	Surveillance	1	0	0	0	0	0	0	0	0	0	0	0	0	0	0	0	0	0	0	0	0	0	0	0	0	0	0	0	0
2016LSAL04538	S. 1,4,[5],12:i:-	Fresh sausage	Surveillance	1	0	0	0	0	0	0	0	0	0	0	0	0	0	0	0	0	0	0	0	0	0	0	0	0	0	0	0	0
2016LSAL04629	S. 1,4,[5],12:i:-	Pork Meat	Surveillance	1	0	0	0	0	0	0	0	0	0	0	0	0	0	0	0	0	0	0	0	0	0	0	0	0	0	0	0	0
2016LSAL04748	S. 1,4,[5],12:i:-	Fresh sausage	Surveillance	1	0	0	0	0	0	0	0	0	0	0	0	0	0	0	0	0	0	0	0	0	0	0	0	0	0	0	0	0
2016LSAL04792	S. 1,4,[5],12:i:-	Pig carcass	Surveillance	1	0	0	0	0	0	0	0	0	0	0	0	0	0	0	0	0	0	0	0	0	0	0	0	0	0	0	0	0
2017LSAL00007	S. 1,4,[5],12:i:-	Fresh sausage	Surveillance	0	0	0	0	0	0	0	0	0	0	0	0	0	0	0	1	1	0	0	0	0	0	0	0	0	0	0	0	2
2017LSAL00039	S. 1,4,[5],12:i:-	Pig carcass	Surveillance	1	0	0	0	0	0	0	0	0	0	0	0	0	0	0	0	0	0	0	0	0	0	0	0	0	0	0	0	0
2017LSAL00048	S. 1,4,[5],12:i:-	Pig carcass	Surveillance	1	0	0	0	0	0	0	0	0	0	0	0	0	0	0	0	0	0	0	0	0	0	0	0	0	0	0	0	0
2017LSAL00083	S. 1,4,[5],12:i:-	Pig carcass	Surveillance	0	0	0	0	0	1	0	0	0	0	0	0	0	0	0	0	0	0	0	0	0	0	0	0	0	0	0	0	1
2017LSAL00274	S. 1,4,[5],12:i:-	Pork Meat	Surveillance	1	0	0	0	0	0	0	0	0	0	0	0	0	0	0	0	0	0	0	0	0	0	0	0	0	0	0	0	0
2017LSAL01237	S. 1,4,[5],12:i:-	Pork Meat	Surveillance	1	0	0	0	0	0	0	0	0	0	0	0	0	0	0	0	0	0	0	0	0	0	0	0	0	0	0	0	0
2017LSAL01258	S. 1,4,[5],12:i:-	Pork Meat	Surveillance	1	0	0	0	0	0	0	0	0	0	0	0	0	0	0	0	0	0	0	0	0	0	0	0	0	0	0	0	0
2017LSAL02599	S. 1,4,[5],12:i:-	Pork Meat	Surveillance	1	0	0	0	0	0	0	0	0	0	0	0	0	0	0	0	0	0	0	0	0	0	0	0	0	0	0	0	0
2017LSAL03222	S. 1,4,[5],12:i:-	Pork Meat	Surveillance	1	0	0	0	0	0	0	0	0	0	0	0	0	0	0	0	0	0	0	0	0	0	0	0	0	0	0	0	0
2017LSAL03759	S. 1,4,[5],12:i:-	Fermented sausage	Surveillance	0	0	0	0	0	0	0	0	0	0	0	0	0	0	0	0	0	0	0	0	0	0	0	0	0	0	1	0	1
2017LSAL03796	S. 1,4,[5],12:i:-	Fermented sausage	Epidémie/Alerte	0	1	0	0	0	0	0	0	0	0	0	0	0	0	0	0	0	0	0	0	0	0	0	0	0	0	0	0	1
2017LSAL03817	S. 1,4,[5],12:i:-	Pork Meat	Surveillance	1	0	0	0	0	0	0	0	0	0	0	0	0	0	0	0	0	0	0	0	0	0	0	0	0	0	0	0	0
2017LSAL04259	S. 1,4,[5],12:i:-	Fermented sausage	Surveillance	0	1	0	0	0	0	0	0	0	0	0	0	0	0	0	0	0	0	0	0	0	0	0	0	0	0	0	0	1
2018LSAL00319	S. 1,4,[5],12:i:-	Fresh sausage	Surveillance	1	0	0	0	0	0	0	0	0	0	0	0	0	0	0	0	0	0	0	0	0	0	0	0	0	0	0	0	0
2018LSAL00811	S. 1,4,[5],12:i:-	Fresh sausage	Surveillance	1	0	0	0	0	0	0	0	0	0	0	0	0	0	0	0	0	0	0	0	0	0	0	0	0	0	0	0	0
2018LSAL00832	S. 1,4,[5],12:i:-	Pork Meat	Surveillance	1	0	0	0	0	0	0	0	0	0	0	0	0	0	0	0	0	0	0	0	0	0	0	0	0	0	0	0	0
2018LSAL01007	S. 1,4,[5],12:i:-	Fresh sausage	Surveillance	1	0	0	0	0	0	0	0	0	0	0	0	0	0	0	0	0	0	0	0	0	0	0	0	0	0	0	0	0
2018LSAL02306	S. 1,4,[5],12:i:-	Fresh sausage	Surveillance	1	0	0	0	0	0	0	0	0	0	0	0	0	0	0	0	0	0	0	0	0	0	0	0	0	0	0	0	0
2018LSAL02551	S. 1,4,[5],12:i:-	Pork Meat	Surveillance	0	0	0	0	0	0	0	0	0	0	0	0	0	0	0	0	0	0	0	0	0	0	0	0	0	0	1	0	1
2018LSAL03041	S. 1,4,[5],12:i:-	Pork Meat	Surveillance	1	0	0	0	0	0	0	0	0	0	0	0	0	0	0	0	0	0	0	0	0	0	0	0	0	0	0	0	0
2018LSAL03062	S. 1,4,[5],12:i:-	Fermented sausage	Surveillance	1	0	0	0	0	0	0	0	0	0	0	0	0	0	0	0	0	0	0	0	0	0	0	0	0	0	0	0	0
2018LSAL03329	S. 1,4,[5],12:i:-	Fresh sausage	Surveillance	1	0	0	0	0	0	0	0	0	0	0	0	0	0	0	0	0	0	0	0	0	0	0	0	0	0	0	0	0
2018LSAL03535	S. 1,4,[5],12:i:-	Pork Meat	Surveillance	1	0	0	0	0	0	0	0	0	0	0	0	0	0	0	0	0	0	0	0	0	0	0	0	0	0	0	0	0
2018LSAL03536	S. 1,4,[5],12:i:-	Pork Meat	Surveillance	1	0	0	0	0	0	0	0	0	0	0	0	0	0	0	0	0	0	0	0	0	0	0	0	0	0	0	0	0
2018LSAL03667	S. 1,4,[5],12:i:-	Fermented sausage	Alerte Produit	1	0	0	0	0	0	0	0	0	0	0	0	0	0	0	0	0	0	0	0	0	0	0	0	0	0	0	0	0
2018LSAL03672	S. 1,4,[5],12:i:-	Fermented sausage	Alerte Produit	1	0	0	0	0	0	0	0	0	0	0	0	0	0	0	0	0	0	0	0	0	0	0	0	0	0	0	0	0
2018LSAL03673	S. 1,4,[5],12:i:-	Fermented sausage	Alerte Produit	1	0	0	0	0	0	0	0	0	0	0	0	0	0	0	0	0	0	0	0	0	0	0	0	0	0	0	0	0
2018LSAL03674	S. 1,4,[5],12:i:-	Fermented sausage	Alerte Produit	1	0	0	0	0	0	0	0	0	0	0	0	0	0	0	0	0	0	0	0	0	0	0	0	0	0	0	0	0
2018LSAL03675	S. 1,4,[5],12:i:-	Fermented sausage	Alerte Produit	1	0	0	0	0	0	0	0	0	0	0	0	0	0	0	0	0	0	0	0	0	0	0	0	0	0	0	0	0
2018LSAL03676	S. 1,4,[5],12:i:-	Fermented sausage	Alerte Produit	1	0	0	0	0	0	0	0	0	0	0	0	0	0	0	0	0	0	0	0	0	0	0	0	0	0	0	0	0
2018LSAL03684	S. 1,4,[5],12:i:-	Fresh sausage	Surveillance	1	0	0	0	0	0	0	0	0	0	0	0	0	0	0	0	0	0	0	0	0	0	0	0	0	0	0	0	0
2018LSAL04397	S. 1,4,[5],12:i:-	Pork Meat	Surveillance	0	0	0	0	0	0	0	0	0	0	0	0	0	0	0	0	0	0	0	0	0	0	1	0	0	0	0	0	1
2018LSAL05017	S. 1,4,[5],12:i:-	Fermented sausage	Epidémie/Alerte	1	0	0	0	0	0	0	0	0	0	0	0	0	0	0	0	0	0	0	0	0	0	0	0	0	0	0	0	0
2018LSAL05018	S. 1,4,[5],12:i:-	Fermented sausage	Epidémie/Alerte	1	0	0	0	0	0	0	0	0	0	0	0	0	0	0	0	0	0	0	0	0	0	0	0	0	0	0	0	0
2018LSAL05019	S. 1,4,[5],12:i:-	Fermented sausage	Epidémie/Alerte	1	0	0	0	0	0	0	0	0	0	0	0	0	0	0	0	0	0	0	0	0	0	0	0	0	0	0	0	0
2018LSAL05020	S. 1,4,[5],12:i:-	Fermented sausage	Epidémie/Alerte	1	0	0	0	0	0	0	0	0	0	0	0	0	0	0	0	0	0	0	0	0	0	0	0	0	0	0	0	0
2018LSAL05321	S. 1,4,[5],12:i:-	Pork Meat	Surveillance	1	0	0	0	0	0	0	0	0	0	0	0	0	0	0	0	0	0	0	0	0	0	0	0	0	0	0	0	0
2018LSAL05371	S. 1,4,[5],12:i:-	Fresh sausage	Surveillance	1	0	0	0	0	0	0	0	0	0	0	0	0	0	0	0	0	0	0	0	0	0	0	0	0	0	0	0	0
2018LSAL05554	S. 1,4,[5],12:i:-	Fresh sausage	Surveillance	1	0	0	0	0	0	0	0	0	0	0	0	0	0	0	0	0	0	0	0	0	0	0	0	0	0	0	0	0
2019LSAL00010	S. 1,4,[5],12:i:-	Fermented sausage	Surveillance	1	0	0	0	0	0	0	0	0	0	0	0	0	0	0	0	0	0	0	0	0	0	0	0	0	0	0	0	0
2019LSAL00354	S. 1,4,[5],12:i:-	Pig carcass	Surveillance	1	0	0	0	0	0	0	0	0	0	0	0	0	0	0	0	0	0	0	0	0	0	0	0	0	0	0	0	0
2019LSAL00361	S. 1,4,[5],12:i:-	Fresh sausage	Alerte Produit	0	0	0	0	0	1	0	0	0	0	0	0	0	0	0	0	0	0	0	0	0	0	0	0	0	0	0	0	1
2019LSAL00477	S. 1,4,[5],12:i:-	Fresh sausage	Alerte Produit	1	0	0	0	0	0	0	0	0	0	0	0	0	0	0	0	0	0	0	0	0	0	0	0	0	0	0	0	0
2019LSAL00554	S. 1,4,[5],12:i:-	Fermented sausage	Surveillance	1	0	0	0	0	0	0	0	0	0	0	0	0	0	0	0	0	0	0	0	0	0	0	0	0	0	0	0	0
2019LSAL00584	S. 1,4,[5],12:i:-	Fresh sausage	Surveillance	1	0	0	0	0	0	0	0	0	0	0	0	0	0	0	0	0	0	0	0	0	0	0	0	0	0	0	0	0
2019LSAL00588	S. 1,4,[5],12:i:-	Pork Meat	Surveillance	1	0	0	0	0	0	0	0	0	0	0	0	0	0	0	0	0	0	0	0	0	0	0	0	0	0	0	0	0
2019LSAL00630	S. 1,4,[5],12:i:-	Pig carcass	Surveillance	1	0	0	0	0	0	0	0	0	0	0	0	0	0	0	0	0	0	0	0	0	0	0	0	0	0	0	0	0
2019LSAL00713	S. 1,4,[5],12:i:-	Pig carcass	Surveillance	1	0	0	0	0	0	0	0	0	0	0	0	0	0	0	0	0	0	0	0	0	0	0	0	0	0	0	0	0
2019LSAL00729	S. 1,4,[5],12:i:-	Fresh sausage	Surveillance	1	0	0	0	0	0	0	0	0	0	0	0	0	0	0	0	0	0	0	0	0	0	0	0	0	0	0	0	0
2019LSAL00730	S. 1,4,[5],12:i:-	Pork Meat	Surveillance	1	0	0	0	0	0	0	0	0	0	0	0	0	0	0	0	0	0	0	0	0	0	0	0	0	0	0	0	0
2019LSAL00741	S. 1,4,[5],12:i:-	Pork Meat	Surveillance	1	0	0	0	0	0	0	0	0	0	0	0	0	0	0	0	0	0	0	0	0	0	0	0	0	0	0	0	0
2019LSAL00843	S. 1,4,[5],12:i:-	Fresh sausage	Surveillance	0	0	0	0	0	0	0	0	1	0	0	0	0	0	0	0	0	0	0	0	0	1	0	0	0	0	0	0	2
2020LSAL00021	S. 1,4,[5],12:i:-	Fermented sausage	Surveillance	0	0	0	0	0	0	0	0	0	0	0	0	0	0	0	0	0	0	0	0	0	0	0	0	0	1	1	0	2
2020LSAL00708	S. 1,4,[5],12:i:-	Fermented sausage	Alerte Produit	1	0	0	0	0	0	0	0	0	0	0	0	0	0	0	0	0	0	0	0	0	0	0	0	0	0	0	0	0
2020LSAL00709	S. 1,4,[5],12:i:-	Fermented sausage	Alerte Produit	1	0	0	0	0	0	0	0	0	0	0	0	0	0	0	0	0	0	0	0	0	0	0	0	0	0	0	0	0
2020LSAL00710	S. 1,4,[5],12:i:-	Fermented sausage	Alerte Produit	1	0	0	0	0	0	0	0	0	0	0	0	0	0	0	0	0	0	0	0	0	0	0	0	0	0	0	0	0
2020LSAL01260	S. 1,4,[5],12:i:-	Fermented sausage	Surveillance	0	0	0	0	0	0	0	0	1	0	0	0	0	0	0	0	0	0	0	0	0	0	0	0	0	0	0	0	1
2020LSAL01372	S. 1,4,[5],12:i:-	Fermented sausage	Alerte Produit	1	0	0	0	0	0	0	0	0	0	0	0	0	0	0	0	0	0	0	0	0	0	0	0	0	0	0	0	0
2020LSAL01374	S. 1,4,[5],12:i:-	Fermented sausage	Alerte Produit	1	0	0	0	0	0	0	0	0	0	0	0	0	0	0	0	0	0	0	0	0	0	0	0	0	0	0	0	0
2020LSAL01913	S. 1,4,[5],12:i:-	Fermented sausage	Epidémie/Alerte	1	0	0	0	0	0	0	0	0	0	0	0	0	0	0	0	0	0	0	0	0	0	0	0	0	0	0	0	0
2021LSAL01976	S. 1,4,[5],12:i:-	Fermented sausage	Surveillance	1	0	0	0	0	0	0	0	0	0	0	0	0	0	0	0	0	0	0	0	0	0	0	0	0	0	0	0	0
2021LSAL06744	S. 1,4,[5],12:i:-	Fermented sausage	Surveillance	1	0	0	0	0	0	0	0	0	0	0	0	0	0	0	0	0	0	0	0	0	0	0	0	0	0	0	0	0
2021LSAL06872	S. 1,4,[5],12:i:-	Fermented sausage	Epidémie/Alerte	1	0	0	0	0	0	0	0	0	0	0	0	0	0	0	0	0	0	0	0	0	0	0	0	0	0	0	0	0
2021LSAL06875	S. 1,4,[5],12:i:-	Fermented sausage	Epidémie/Alerte	0	0	0	0	0	0	0	0	0	0	0	1	0	0	0	0	0	0	0	0	0	0	0	0	0	0	0	0	1
2021LSAL06876	S. 1,4,[5],12:i:-	Fermented sausage	Epidémie/Alerte	1	0	0	0	0	0	0	0	0	0	0	0	0	0	0	0	0	0	0	0	0	0	0	0	0	0	0	0	0
CTC1814DS	S. 1,4,[5],12:i:-	Fermented sausage	Surveillance	0	0	0	0	0	0	0	0	0	0	0	0	0	0	0	0	0	0	0	0	0	1	0	0	0	0	0	0	1
CTC1820DS	S. 1,4,[5],12:i:-	Pig carcass	Surveillance	1	0	0	0	0	0	0	0	0	0	0	0	0	0	0	0	0	0	0	0	0	0	0	0	0	0	0	0	0
CTC1821DS	S. 1,4,[5],12:i:-	Pig carcass	Surveillance	0	0	1	0	0	0	0	0	0	0	0	0	0	0	0	0	0	0	0	0	0	0	0	0	0	0	0	1	2
CTC1824DS	S. 1,4,[5],12:i:-	Fermented sausage	Surveillance	1	0	0	0	0	0	0	0	0	0	0	0	0	0	0	0	0	0	0	0	0	0	0	0	0	0	0	0	0
CTC1825DS	S. 1,4,[5],12:i:-	Fermented sausage	Surveillance	1	0	0	0	0	0	0	0	0	0	0	0	0	0	0	0	0	0	0	0	0	0	0	0	0	0	0	0	0
CTC1826DS	S. 1,4,[5],12:i:-	Fermented sausage	Surveillance	0	0	1	0	0	0	0	0	0	0	0	0	0	0	0	0	0	0	0	0	0	0	0	0	1	0	1	0	3
CTC1827DS	S. 1,4,[5],12:i:-	Fermented sausage	Surveillance	0	0	1	0	0	0	0	0	0	0	0	0	0	0	0	0	0	0	0	0	0	0	0	0	1	0	1	0	3
CTC1828DS	S. 1,4,[5],12:i:-	Fermented sausage	Surveillance	0	0	1	0	0	0	0	0	0	0	0	0	0	0	0	0	0	0	0	0	0	0	0	0	1	0	1	0	3
CTC1829DS	S. 1,4,[5],12:i:-	Fermented sausage	Surveillance	1	0	0	0	0	0	0	0	0	0	0	0	0	0	0	0	0	0	0	0	0	0	0	0	0	0	0	0	0
CTC1836DS	S. 1,4,[5],12:i:-	Fermented sausage	Surveillance	0	0	0	0	0	0	0	0	1	0	0	0	1	0	0	0	0	0	0	0	0	0	0	0	0	0	0	0	2
CTC1837DS	S. 1,4,[5],12:i:-	Fermented sausage	Surveillance	0	0	0	0	0	0	0	0	1	0	0	0	1	0	0	0	0	0	0	0	0	0	0	0	0	0	0	0	2
CTC1838DS	S. 1,4,[5],12:i:-	Fermented sausage	Surveillance	1	0	0	0	0	0	0	0	0	0	0	0	0	0	0	0	0	0	0	0	0	0	0	0	0	0	0	0	0
CTC1840DS	S. 1,4,[5],12:i:-	Fermented sausage	Surveillance	0	0	0	0	0	0	0	0	0	0	0	0	0	0	0	0	0	0	0	0	0	0	0	0	0	0	1	0	1
CTC1842DS	S. 1,4,[5],12:i:-	Fermented sausage	Surveillance	0	0	0	0	0	0	0	0	0	0	0	0	0	0	0	0	0	0	0	0	0	0	0	0	0	0	1	0	1
CTC1843DS	S. 1,4,[5],12:i:-	Fermented sausage	Surveillance	0	0	0	0	0	0	0	0	0	0	0	0	0	0	0	0	0	0	0	0	0	0	0	0	0	0	1	0	1
CTC1844DS	S. 1,4,[5],12:i:-	Fermented sausage	Surveillance	0	0	0	0	0	0	0	0	0	0	0	0	0	0	0	0	0	0	0	0	0	0	0	0	0	0	0	1	1
CTC1845DS	S. 1,4,[5],12:i:-	Fermented sausage	Surveillance	0	0	0	0	0	0	0	0	0	0	0	0	0	0	0	0	0	0	0	0	0	0	0	0	0	0	0	1	1
CTC1846DS	S. 1,4,[5],12:i:-	Fermented sausage	Surveillance	0	0	0	0	0	0	0	1	0	0	0	0	0	0	1	0	0	1	0	0	0	0	0	0	0	0	0	0	3
CTC1847DS	S. 1,4,[5],12:i:-	Pork Meat	Surveillance	1	0	0	0	0	0	0	0	0	0	0	0	0	0	0	0	0	0	0	0	0	0	0	0	0	0	0	0	0
CTC1848DS	S. Typhimurium	Pig carcass	Surveillance	0	0	0	0	0	0	0	0	0	0	1	0	0	1	0	0	0	0	0	0	0	0	0	0	0	0	0	0	2
CTC1851DS	S. 1,4,[5],12:i:-	Pig carcass	Surveillance	0	0	0	0	0	0	0	0	0	0	0	0	0	0	0	0	0	0	1	1	0	1	0	0	0	0	0	0	3
CTC1559	S. 1,4,[5],12:i:-	Fermented sausage	Surveillance	0	0	0	0	0	1	0	0	0	0	0	0	0	0	0	0	0	0	0	0	0	0	0	0	0	0	0	0	1
CTC1560	S. Typhimurium	Fermented sausage	Surveillance	0	0	0	0	0	0	0	0	0	0	0	0	0	1	0	0	0	0	0	0	0	0	0	0	0	0	0	0	1
CTC1561	S. Typhimurium	Fermented sausage	Surveillance	0	0	0	0	0	0	0	0	0	0	0	0	0	1	0	0	0	0	0	0	0	0	0	0	0	0	0	0	1
CTC1562	S. Typhimurium	Fermented sausage	Surveillance	0	0	0	0	0	0	0	0	0	0	1	0	0	1	0	0	0	0	0	0	0	0	0	0	0	0	0	0	2
CTC1567	S. 1,4,[5],12:i:-	Fermented sausage	Surveillance	0	1	0	0	0	0	0	0	1	0	0	0	0	0	0	0	0	0	0	0	0	0	0	0	0	0	0	0	2
CTC1570	S. Typhimurium	Fermented sausage	Surveillance	0	0	0	0	0	0	0	0	0	0	1	0	0	1	0	0	0	0	0	0	0	0	1	0	0	0	0	0	3

## Sheet: Derby
Column1	SEROTYPE	ST	Matrix.type	CONTEXTE	No.plasmid	ColE10	ColRNAI	IncFIB(S)	IncFII(S)	IncI(Gamma)	IncI1.I(Alpha)	IncP6	Col(BS512)	Col(pHAD28)	Col440II	ColpVC	IncFIA(HI1)	IncFIB(AP001918)	IncFIB(N55391)	IncFII	IncFII(pEH01)	IncHI1A	IncHI1A(NDM.CIT)	IncHI1B(pNDM.CIT)	IncHI1B(R27)	IncHI2	IncHI2A	IncN	IncQ1	IncX1	IncY	p0111		Total plasmids
2011LSAL04899	S. Derby	39	Fermented sausage	Surveillance	1	0	0	0	0	0	0	0	0	0	0	0	0	0	0	0	0	0	0	0	0	0	0	0	0	0	0	0	0	0		2/16 genomes had 2 or more plasmids in S. Derby genomes
2014LSAL00717	S. Derby	40	Pig carcass	Surveillance	1	0	0	0	0	0	0	0	0	0	0	0	0	0	0	0	0	0	0	0	0	0	0	0	0	0	0	0	0	0
2014LSAL00762	S. Derby	40	Pork Meat	Surveillance	0	1	0	0	0	0	1	0	0	0	0	0	0	0	0	0	0	0	0	0	0	0	0	0	0	0	0	0	0	2
2014LSAL00873	S. Derby	40	Pork Meat	Surveillance	0	0	0	0	0	0	1	0	0	0	0	0	0	0	0	0	0	0	0	0	0	0	0	0	0	0	0	0	0	1
2014LSAL00980	S. Derby	40	Pork Meat	Surveillance	1	0	0	0	0	0	0	0	0	0	0	0	0	0	0	0	0	0	0	0	0	0	0	0	0	0	0	0	0	0
2014LSAL01220	S. Derby	40	Pork Meat	Surveillance	1	0	0	0	0	0	0	0	0	0	0	0	0	0	0	0	0	0	0	0	0	0	0	0	0	0	0	0	0	0
2014LSAL01256	S. Derby	40	Pig carcass	Surveillance	0	0	0	0	0	1	0	0	0	0	0	0	0	0	0	0	0	0	0	0	0	0	0	0	0	0	0	0	0	1
2014LSAL01467	S. Derby	39	Pig carcass	Surveillance	1	0	0	0	0	0	0	0	0	0	0	0	0	0	0	0	0	0	0	0	0	0	0	0	0	0	0	0	0	0
2014LSAL01894	S. Derby	40	Pork Meat	Surveillance	1	0	0	0	0	0	0	0	0	0	0	0	0	0	0	0	0	0	0	0	0	0	0	0	0	0	0	0	0	0
2014LSAL02051	S. Derby	40	Pig carcass	Enquête	1	0	0	0	0	0	0	0	0	0	0	0	0	0	0	0	0	0	0	0	0	0	0	0	0	0	0	0	0	0
2014LSAL02285	S. Derby	40	Pig carcass	Surveillance	1	0	0	0	0	0	0	0	0	0	0	0	0	0	0	0	0	0	0	0	0	0	0	0	0	0	0	0	0	0
2014LSAL02431	S. Derby	40	Pig carcass	Surveillance	0	0	0	0	0	0	1	0	0	0	0	0	0	0	0	0	0	0	0	0	0	0	0	0	0	0	0	0	0	1
2014LSAL02463	S. Derby	40	Pork Meat	Surveillance	1	0	0	0	0	0	0	0	0	0	0	0	0	0	0	0	0	0	0	0	0	0	0	0	0	0	0	0	0	0
2014LSAL02838	S. Derby	40	Pig carcass	Epidémie/Alerte	1	0	0	0	0	0	0	0	0	0	0	0	0	0	0	0	0	0	0	0	0	0	0	0	0	0	0	0	0	0
2014LSAL03926	S. Derby	39	Pork Meat	Surveillance	0	0	0	1	1	0	0	0	0	0	0	0	0	0	0	0	0	0	0	0	0	0	0	0	0	0	0	0	0	2
2014LSAL03974	S. Derby	40	Pig carcass	Surveillance	1	0	0	0	0	0	0	0	0	0	0	0	0	0	0	0	0	0	0	0	0	0	0	0	0	0	0	0	0	0
2014LSAL03985	S. Derby	71	Pig carcass	Surveillance	1	0	0	0	0	0	0	0	0	0	0	0	0	0	0	0	0	0	0	0	0	0	0	0	0	0	0	0	0	0
2014LSAL04673	S. Derby	71	Pork Meat	Surveillance	1	0	0	0	0	0	0	0	0	0	0	0	0	0	0	0	0	0	0	0	0	0	0	0	0	0	0	0	0	0
2015LSAL00134	S. Derby	40	Pork Meat	Surveillance	1	0	0	0	0	0	0	0	0	0	0	0	0	0	0	0	0	0	0	0	0	0	0	0	0	0	0	0	0	0
2015LSAL00137	S. Derby	40	Pork Meat	Surveillance	0	0	0	0	0	0	1	0	0	0	0	0	0	0	0	0	0	0	0	0	0	0	0	0	0	0	0	0	0	1
2015LSAL00429	S. Derby	40	Pig carcass	Enquête	1	0	0	0	0	0	0	0	0	0	0	0	0	0	0	0	0	0	0	0	0	0	0	0	0	0	0	0	0	0
2015LSAL00452	S. Derby	40	Pig carcass	Enquête	1	0	0	0	0	0	0	0	0	0	0	0	0	0	0	0	0	0	0	0	0	0	0	0	0	0	0	0	0	0
2015LSAL00691	S. Derby	40	Pig carcass	Surveillance	0	0	1	0	0	0	1	0	0	0	0	0	0	0	0	0	0	0	0	0	0	0	0	0	0	0	0	0	0	2
2015LSAL01058	S. Derby	40	Pig carcass	Epidémie/Alerte	1	0	0	0	0	0	0	0	0	0	0	0	0	0	0	0	0	0	0	0	0	0	0	0	0	0	0	0	0	0
2015LSAL01314	S. Derby	40	Pig carcass	Surveillance	1	0	0	0	0	0	0	0	0	0	0	0	0	0	0	0	0	0	0	0	0	0	0	0	0	0	0	0	0	0
2015LSAL01334	S. Derby	40	Pig carcass	Plan de surveillance actif	1	0	0	0	0	0	0	0	0	0	0	0	0	0	0	0	0	0	0	0	0	0	0	0	0	0	0	0	0	0
2015LSAL01578	S. Derby	40	Pork Meat	Surveillance	1	0	0	0	0	0	0	0	0	0	0	0	0	0	0	0	0	0	0	0	0	0	0	0	0	0	0	0	0	0
2015LSAL01697	S. Derby	40	Pig carcass	Plan de surveillance actif	0	0	0	0	0	0	0	1	0	0	0	0	0	0	0	0	0	0	0	0	0	0	0	0	0	0	0	0	0	1
2015LSAL01713	S. Derby	40	Pork Meat	Surveillance	1	0	0	0	0	0	0	0	0	0	0	0	0	0	0	0	0	0	0	0	0	0	0	0	0	0	0	0	0	0
2015LSAL01716	S. Derby	71	Pig carcass	Plan de surveillance actif	1	0	0	0	0	0	0	0	0	0	0	0	0	0	0	0	0	0	0	0	0	0	0	0	0	0	0	0	0	0
2015LSAL03121	S. Derby	39	Pig carcass	Surveillance	1	0	0	0	0	0	0	0	0	0	0	0	0	0	0	0	0	0	0	0	0	0	0	0	0	0	0	0	0	0
2015LSAL03260	S. Derby	40	Pig carcass	Plan de surveillance actif	1	0	0	0	0	0	0	0	0	0	0	0	0	0	0	0	0	0	0	0	0	0	0	0	0	0	0	0	0	0
2015LSAL03563	S. Derby	40	Pig carcass	Plan de surveillance actif	1	0	0	0	0	0	0	0	0	0	0	0	0	0	0	0	0	0	0	0	0	0	0	0	0	0	0	0	0	0
2015LSAL03564	S. Derby	40	Pork Meat	Surveillance	1	0	0	0	0	0	0	0	0	0	0	0	0	0	0	0	0	0	0	0	0	0	0	0	0	0	0	0	0	0
2015LSAL04264	S. Derby	40	Pork Meat	Surveillance	1	0	0	0	0	0	0	0	0	0	0	0	0	0	0	0	0	0	0	0	0	0	0	0	0	0	0	0	0	0
2015LSAL04562	S. Derby	40	Pig carcass	Plan de surveillance actif	0	0	0	0	0	1	0	0	0	0	0	0	0	0	0	0	0	0	0	0	0	0	0	0	0	0	0	0	0	1
2016LSAL00028	S. Derby	39	Pork Meat	Surveillance	0	0	0	0	0	1	0	0	0	0	0	0	0	0	0	0	0	0	0	0	0	0	0	0	0	0	0	0	0	1
2019LSAL02062	S. Derby	40	Pig carcass	Plan de surveillance actif	0	0	0	0	0	0	1	0	0	0	0	0	0	0	0	0	0	0	0	0	0	0	0	0	0	0	0	0	0	1
CTC1816DS	S. Derby	40	Pig carcass	Surveillance	0	1	0	0	0	0	0	0	0	0	0	0	0	0	0	0	0	0	0	0	0	0	0	0	0	0	0	0	0	1
CTC1831DS	S. Derby	40	Fermented sausage	Surveillance	1	0	0	0	0	0	0	0	0	0	0	0	0	0	0	0	0	0	0	0	0	0	0	0	0	0	0	0	0	0
CTC1833DS	S. Derby	40	Pig carcass	Surveillance	0	1	0	0	0	0	0	0	0	0	0	0	0	0	0	0	0	0	0	0	0	0	0	0	0	0	0	0	0	1
CTC1835DS	S. Derby	40	Pig carcass	Surveillance	0	1	0	0	0	0	0	0	0	0	0	0	0	0	0	0	0	0	0	0	0	0	0	0	0	0	0	0	0	1
CTC1839DS	S. Derby	40	Fermented sausage	Surveillance	0	1	0	0	0	0	0	0	0	0	0	0	0	0	0	0	0	0	0	0	0	0	0	0	0	0	0	0	0	1
CTC1022	S. Derby	39	Pork Meat	Surveillance	1	0	0	0	0	0	0	0	0	0	0	0	0	0	0	0	0	0	0	0	0	0	0	0	0	0	0	0	0	0
CTC1756	S. Derby	40	Fermented sausage	Surveillance	0	1	0	0	0	0	0	0	0	0	0	0	0	0	0	0	0	0	0	0	0	0	0	0	0	0	0	0	0	1
				TOTAL	29	6	1	1	1	3	6	1	0	0	0	0	0	0	0	0	0	0	0	0	0	0	0	0	0	0	0	0	0

## Sheet: Rissen
Column1	SEROTYPE	Matrix.type	CONTEXTE	No.plasmid	Col(pHAD28)	Col440II	IncHI1A(NDM.CIT)	IncHI1B(pNDM.CIT)	IncI1.I(Alpha)	IncX1	IncY	Col(BS512)	ColE10	ColpVC	ColRNAI	IncFIA(HI1)	IncFIB(AP001918)	IncFIB(N55391)	IncFIB(S)	IncFII	IncFII(pEH01)	IncFII(S)	IncHI1A	IncHI1B(R27)	IncHI2	IncHI2A	IncI(Gamma)	IncN	IncP6	IncQ1	p0111	Total plasmids
2014LSAL03729	S. Rissen	Pig carcass	Surveillance	0	0	1	0	0	0	0	0	0	0	0	0	0	0	0	0	0	0	0	0	0	0	0	0	0	0	0	0	1	1/7 genomes had two plasmids in S. Rissen
2020LSAL01379	S. Rissen	Fermented sausage	Alerte Produit	0	0	0	0	0	0	0	1	0	0	0	0	0	0	0	0	0	0	0	0	0	0	0	0	0	0	0	0	1
CTC1815DS	S. Rissen	Pig carcass	Surveillance	0	0	0	1	1	0	0	0	0	0	0	0	0	0	0	0	0	0	0	0	0	0	0	0	0	0	0	0	2
CTC1817DS	S. Rissen	Pig carcass	Surveillance	1	0	0	0	0	0	0	0	0	0	0	0	0	0	0	0	0	0	0	0	0	0	0	0	0	0	0	0	0
CTC1819DS	S. Rissen	Pig carcass	Surveillance	1	0	0	0	0	0	0	0	0	0	0	0	0	0	0	0	0	0	0	0	0	0	0	0	0	0	0	0	0
CTC1822DS	S. Rissen	Pig carcass	Surveillance	0	0	0	0	0	0	1	0	0	0	0	0	0	0	0	0	0	0	0	0	0	0	0	0	0	0	0	0	1
CTC1823DS	S. Rissen	Pig carcass	Surveillance	0	0	0	0	0	0	1	0	0	0	0	0	0	0	0	0	0	0	0	0	0	0	0	0	0	0	0	0	1
CTC1841DS	S. Rissen	Fermented sausage	Surveillance	1	0	0	0	0	0	0	0	0	0	0	0	0	0	0	0	0	0	0	0	0	0	0	0	0	0	0	0	0
CTC1852DS	S. Rissen	Pig carcass	Surveillance	0	0	0	0	0	1	0	0	0	0	0	0	0	0	0	0	0	0	0	0	0	0	0	0	0	0	0	0	1
CTC1597	S. Rissen	Fermented sausage	Surveillance	1	0	0	0	0	0	0	0	0	0	0	0	0	0	0	0	0	0	0	0	0	0	0	0	0	0	0	0	0
CTC1754	S. Rissen	Fermented sausage	Surveillance	0	1	0	0	0	0	0	0	0	0	0	0	0	0	0	0	0	0	0	0	0	0	0	0	0	0	0	0	1
				4	1	1	1	1	1	2	1	0	0	0	0	0	0	0	0	0	0	0	0	0	0	0	0	0	0	0	0

## Sheet: prevalence_plasmid_matrix_serov
Column1	Fermented.sausage.S..1.4..5..12.i..	Fresh.sausage.S..1.4..5..12.i..	Pig.carcass.S..1.4..5..12.i..	Pork.Meat.S..1.4..5..12.i..	Fermented.sausage.S..Derby	Fresh.sausage.S..Derby	Pig.carcass.S..Derby	Pork.Meat.S..Derby	Fermented.sausage.S..Goettingen	Fresh.sausage.S..Goettingen	Pig.carcass.S..Goettingen	Pork.Meat.S..Goettingen	Fermented.sausage.S..Infantis	Fresh.sausage.S..Infantis	Pig.carcass.S..Infantis	Pork.Meat.S..Infantis	Fermented.sausage.S..Kedougou	Fresh.sausage.S..Kedougou	Pig.carcass.S..Kedougou	Pork.Meat.S..Kedougou	Fermented.sausage.S..London	Fresh.sausage.S..London	Pig.carcass.S..London	Pork.Meat.S..London	Fermented.sausage.S..Rissen	Fresh.sausage.S..Rissen	Pig.carcass.S..Rissen	Pork.Meat.S..Rissen	Fermented.sausage.S..Typhimurium	Fresh.sausage.S..Typhimurium	Pig.carcass.S..Typhimurium	Pork.Meat.S..Typhimurium	Fermented.sausage.S..Wien	Fresh.sausage.S..Wien	Pig.carcass.S..Wien	Pork.Meat.S..Wien	Fermented.sausage.S..Worthington	Fresh.sausage.S..Worthington	Pig.carcass.S..Worthington	Pork.Meat.S..Worthington
No.plasmid	51.9231	81.25	78.5714	90	50	NA	64	68.75	NA	NA	100	NA	0	NA	NA	NA	100	NA	NA	NA	NA	NA	NA	0	50	NA	28.5714	NA	0	NA	0	0	0	NA	NA	NA	100	NA	NA	NA
IncFIB_AP001918_	17.3077	6.25	0	0	0	NA	0	0	NA	NA	0	NA	0	NA	NA	NA	0	NA	NA	NA	NA	NA	NA	0	0	NA	0	NA	0	NA	0	0	100	NA	NA	NA	0	NA	NA	NA
IncFIB_S_	0	0	0	0	0	NA	0	6.25	NA	NA	0	NA	0	NA	NA	NA	0	NA	NA	NA	NA	NA	NA	0	0	NA	0	NA	60	NA	100	100	0	NA	NA	NA	0	NA	NA	NA
IncFII_S_	0	0	0	0	0	NA	0	6.25	NA	NA	0	NA	0	NA	NA	NA	0	NA	NA	NA	NA	NA	NA	0	0	NA	0	NA	100	NA	100	100	0	NA	NA	NA	0	NA	NA	NA
IncI1.I_Alpha_	1.92308	6.25	7.14286	0	0	NA	12	18.75	NA	NA	0	NA	0	NA	NA	NA	0	NA	NA	NA	NA	NA	NA	0	0	NA	14.2857	NA	0	NA	0	0	0	NA	NA	NA	0	NA	NA	NA
ColE10	0	0	0	0	50	NA	12	6.25	NA	NA	0	NA	0	NA	NA	NA	0	NA	NA	NA	NA	NA	NA	0	0	NA	0	NA	0	NA	0	0	0	NA	NA	NA	0	NA	NA	NA
IncI_Gamma_	0	0	0	0	0	NA	8	6.25	NA	NA	0	NA	0	NA	NA	NA	0	NA	NA	NA	NA	NA	NA	100	0	NA	0	NA	0	NA	0	0	0	NA	NA	NA	0	NA	NA	NA
Col440II	0	0	0	0	0	NA	0	0	NA	NA	0	NA	0	NA	NA	NA	0	NA	NA	NA	NA	NA	NA	0	0	NA	14.2857	NA	0	NA	0	0	0	NA	NA	NA	0	NA	NA	NA
ColRNAI	0	0	0	0	0	NA	4	0	NA	NA	0	NA	0	NA	NA	NA	0	NA	NA	NA	NA	NA	NA	0	0	NA	0	NA	0	NA	0	0	0	NA	NA	NA	0	NA	NA	NA
IncP6	0	0	0	0	0	NA	4	0	NA	NA	0	NA	0	NA	NA	NA	0	NA	NA	NA	NA	NA	NA	0	0	NA	0	NA	0	NA	0	0	0	NA	NA	NA	0	NA	NA	NA
IncHI1A_NDM.CIT_	0	6.25	0	0	0	NA	0	0	NA	NA	0	NA	0	NA	NA	NA	0	NA	NA	NA	NA	NA	NA	0	0	NA	14.2857	NA	0	NA	0	0	0	NA	NA	NA	0	NA	NA	NA
IncHI1B_pNDM.CIT_	0	6.25	0	0	0	NA	0	0	NA	NA	0	NA	0	NA	NA	NA	0	NA	NA	NA	NA	NA	NA	0	0	NA	14.2857	NA	0	NA	0	0	0	NA	NA	NA	0	NA	NA	NA
ColpVC	1.92308	6.25	7.14286	0	0	NA	0	0	NA	NA	0	NA	0	NA	NA	NA	0	NA	NA	NA	NA	NA	NA	0	0	NA	0	NA	0	NA	0	0	0	NA	NA	NA	0	NA	NA	NA
IncY	15.3846	0	0	5	0	NA	0	0	NA	NA	0	NA	0	NA	NA	NA	0	NA	NA	NA	NA	NA	NA	0	25	NA	0	NA	0	NA	0	0	0	NA	NA	NA	0	NA	NA	NA
Col_BS512_	5.76923	0	0	0	0	NA	0	0	NA	NA	0	NA	0	NA	NA	NA	0	NA	NA	NA	NA	NA	NA	0	0	NA	0	NA	0	NA	0	0	0	NA	NA	NA	0	NA	NA	NA
IncN	0	0	0	5	0	NA	0	0	NA	NA	0	NA	0	NA	NA	NA	0	NA	NA	NA	NA	NA	NA	0	0	NA	0	NA	20	NA	0	0	0	NA	NA	NA	0	NA	NA	NA
IncX1	1.92308	0	0	0	0	NA	0	0	NA	NA	0	NA	0	NA	NA	NA	0	NA	NA	NA	NA	NA	NA	0	0	NA	28.5714	NA	0	NA	0	0	0	NA	NA	NA	0	NA	NA	NA
IncFII	1.92308	0	0	0	0	NA	0	0	NA	NA	0	NA	0	NA	NA	NA	0	NA	NA	NA	NA	NA	NA	0	0	NA	0	NA	0	NA	0	0	0	NA	NA	NA	0	NA	NA	NA
Col_pHAD28_	5.76923	0	7.14286	0	0	NA	0	0	NA	NA	0	NA	0	NA	NA	NA	0	NA	NA	NA	NA	NA	NA	0	25	NA	0	NA	0	NA	0	0	0	NA	NA	NA	0	NA	NA	NA
p0111	3.84615	0	7.14286	0	0	NA	0	0	NA	NA	0	NA	0	NA	NA	NA	0	NA	NA	NA	NA	NA	NA	0	0	NA	0	NA	0	NA	0	0	0	NA	NA	NA	0	NA	NA	NA
IncQ1	5.76923	0	0	0	0	NA	0	0	NA	NA	0	NA	0	NA	NA	NA	0	NA	NA	NA	NA	NA	NA	0	0	NA	0	NA	0	NA	0	0	0	NA	NA	NA	0	NA	NA	NA
IncFIB_N55391_	0	0	0	0	0	NA	0	0	NA	NA	0	NA	100	NA	NA	NA	0	NA	NA	NA	NA	NA	NA	0	0	NA	0	NA	0	NA	0	0	0	NA	NA	NA	0	NA	NA	NA
IncFIA_HI1_	1.92308	0	0	0	0	NA	0	0	NA	NA	0	NA	0	NA	NA	NA	0	NA	NA	NA	NA	NA	NA	0	0	NA	0	NA	0	NA	0	0	0	NA	NA	NA	0	NA	NA	NA
IncHI1A	1.92308	0	0	0	0	NA	0	0	NA	NA	0	NA	0	NA	NA	NA	0	NA	NA	NA	NA	NA	NA	0	0	NA	0	NA	0	NA	0	0	0	NA	NA	NA	0	NA	NA	NA
IncHI1B_R27_	1.92308	0	0	0	0	NA	0	0	NA	NA	0	NA	0	NA	NA	NA	0	NA	NA	NA	NA	NA	NA	0	0	NA	0	NA	0	NA	0	0	0	NA	NA	NA	0	NA	NA	NA
IncHI2	0	0	7.14286	0	0	NA	0	0	NA	NA	0	NA	0	NA	NA	NA	0	NA	NA	NA	NA	NA	NA	0	0	NA	0	NA	0	NA	0	0	0	NA	NA	NA	0	NA	NA	NA
IncHI2A	0	0	7.14286	0	0	NA	0	0	NA	NA	0	NA	0	NA	NA	NA	0	NA	NA	NA	NA	NA	NA	0	0	NA	0	NA	0	NA	0	0	0	NA	NA	NA	0	NA	NA	NA
IncFII_pEH01_	3.84615	0	0	0	0	NA	0	0	NA	NA	0	NA	0	NA	NA	NA	0	NA	NA	NA	NA	NA	NA	0	0	NA	0	NA	0	NA	0	0	0	NA	NA	NA	0	NA	NA	NA

## Sheet: prevalence_plasmid_serovar
Column1	S..1.4..5..12.i..	S..Typhimurium	S..Derby	S..Goettingen	S..Infantis	S..Kedougou	S..London	S..Rissen	S..Wien	S..Worthington
Col_BS512_	2.94118	0	0	0	0	0	0	0	0	0
Col_pHAD28_	3.92157	0	0	0	0	0	0	9.09091	0	0
Col440II	0	0	0	0	0	0	0	9.09091	0	0
ColE10	0	0	13.3333	0	0	0	0	0	0	0
ColpVC	2.94118	0	0	0	0	0	0	0	0	0
ColRNAI	0	0	2.22222	0	0	0	0	0	0	0
IncFIA_HI1_	0.980392	0	0	0	0	0	0	0	0	0
IncFIB_AP001918_	9.80392	0	0	0	0	0	0	0	100	0
IncFIB_N55391_	0	0	0	0	100	0	0	0	0	0
IncFIB_S_	0	75	2.22222	0	0	0	0	0	0	0
IncFII	0.980392	0	0	0	0	0	0	0	0	0
IncFII_pEH01_	1.96078	0	0	0	0	0	0	0	0	0
IncFII_S_	0	100	2.22222	0	0	0	0	0	0	0
IncHI1A	0.980392	0	0	0	0	0	0	0	0	0
IncHI1A_NDM.CIT_	0.980392	0	0	0	0	0	0	9.09091	0	0
IncHI1B_pNDM.CIT_	0.980392	0	0	0	0	0	0	9.09091	0	0
IncHI1B_R27_	0.980392	0	0	0	0	0	0	0	0	0
IncHI2	0.980392	0	0	0	0	0	0	0	0	0
IncHI2A	0.980392	0	0	0	0	0	0	0	0	0
IncI_Gamma_	0	0	6.66667	0	0	0	100	0	0	0
IncI1.I_Alpha_	2.94118	0	13.3333	0	0	0	0	9.09091	0	0
IncN	0.980392	12.5	0	0	0	0	0	0	0	0
IncP6	0	0	2.22222	0	0	0	0	0	0	0
IncQ1	2.94118	0	0	0	0	0	0	0	0	0
IncX1	0.980392	0	0	0	0	0	0	18.1818	0	0
IncY	8.82353	0	0	0	0	0	0	9.09091	0	0
No.plasmid	67.6471	0	64.4444	100	0	100	0	36.3636	0	100
p0111	2.94118	0	0	0	0	0	0	0	0	0
