# Supplementary material for: Genomic insights of Salmonella isolated from dry fermented sausage production chains in Spain and France
Source: Sci Rep. 2024 May 22;14:11660. doi: 10.1038/s41598-024-62141-9 (PMC11111747; doi:10.1038/s41598-024-62141-9)
Supplement: Supplementary file 9 — Supplementary Table S8. [file 41598_2024_62141_MOESM9_ESM.xlsx]

## Sheet: SPI
STRAIN	Serovar	Matrix	Sampling context	SPI1	SPI2	SPI3	SPI4	SPI5	SPI6	SPI8	SPI9	SPI12	SPI13	SPI14	CS54_island
2011LSAL04899	S. Derby	Fermented sausage	Surveillance	0	0	1	0	0	0	0	1	0	0	0	0
2014LSAL00262	S. Typhimurium	Pig carcass	Surveillance	1	1	1	1	1	1	0	1	0	0	1	1
2014LSAL00717	S. Derby	Pig carcass	Surveillance	0	0	1	1	0	0	0	1	0	0	0	0
2014LSAL00762	S. Derby	Pork Meat	Surveillance	0	0	1	0	1	0	0	1	0	0	0	0
2014LSAL00873	S. Derby	Pork Meat	Surveillance	0	0	1	0	1	0	0	1	0	0	0	0
2014LSAL00980	S. Derby	Pork Meat	Surveillance	0	0	1	0	0	0	0	1	0	0	0	0
2014LSAL01220	S. Derby	Pork Meat	Surveillance	0	0	1	0	0	0	0	1	0	0	0	0
2014LSAL01256	S. Derby	Pig carcass	Surveillance	0	0	1	0	0	0	0	1	0	0	0	0
2014LSAL01467	S. Derby	Pig carcass	Surveillance	0	0	1	0	0	0	0	1	0	0	0	0
2014LSAL01894	S. Derby	Pork Meat	Surveillance	0	0	1	0	1	0	0	1	0	0	0	0
2014LSAL01903	S. 1,4,[5],12:i:-	Fermented sausage	Alert	1	1	1	1	1	1	0	1	0	0	1	1
2014LSAL01904	S. 1,4,[5],12:i:-	Fermented sausage	Alert	1	1	1	1	1	1	0	1	0	0	1	1
2014LSAL01905	S. 1,4,[5],12:i:-	Fermented sausage	Alert	1	1	1	1	1	1	0	1	0	0	1	1
2014LSAL01906	S. 1,4,[5],12:i:-	Fermented sausage	Alert	1	1	1	1	1	1	0	1	0	0	1	1
2014LSAL01907	S. 1,4,[5],12:i:-	Fermented sausage	Alert	1	1	1	1	1	1	0	1	0	0	1	1
2014LSAL02051	S. Derby	Pig carcass	Survey - Culture collection	0	0	1	1	1	0	0	1	0	0	0	0
2014LSAL02130	S. 1,4,[5],12:i:-	Pork Meat	Surveillance	1	1	1	1	1	1	0	1	0	0	1	1
2014LSAL02285	S. Derby	Pig carcass	Surveillance	0	0	1	0	0	0	0	1	0	0	0	0
2014LSAL02431	S. Derby	Pig carcass	Surveillance	0	0	1	0	0	0	0	1	0	0	0	0
2014LSAL02463	S. Derby	Pork Meat	Surveillance	0	0	1	1	1	0	0	1	0	0	0	0
2014LSAL02838	S. Derby	Pig carcass	Alert	0	0	1	1	0	0	0	1	0	0	0	0
2014LSAL03729	S. Rissen	Pig carcass	Surveillance	0	0	1	0	0	0	1	1	0	0	0	0
2014LSAL03926	S. Derby	Pork Meat	Surveillance	1	0	1	0	0	1	0	1	0	0	1	0
2014LSAL03974	S. Derby	Pig carcass	Surveillance	0	0	1	0	1	0	0	1	0	0	0	0
2014LSAL03985	S. Derby	Pig carcass	Surveillance	1	0	1	0	0	0	1	1	0	0	0	0
2014LSAL04597	S. Typhimurium	Pork Meat	Surveillance	1	1	1	1	1	1	0	1	0	0	1	1
2014LSAL04673	S. Derby	Pork Meat	Surveillance	1	0	1	0	0	0	1	1	0	0	0	0
2014LSAL04713	S. Typhimurium	Fermented sausage	Alert	1	1	1	1	1	1	0	1	0	0	1	1
2015LSAL00134	S. Derby	Pork Meat	Surveillance	0	0	1	0	0	0	0	1	0	0	0	0
2015LSAL00137	S. Derby	Pork Meat	Surveillance	0	0	1	1	1	0	0	1	0	0	0	0
2015LSAL00429	S. Derby	Pig carcass	Survey - Culture collection	0	0	1	1	0	0	0	1	0	0	0	0
2015LSAL00452	S. Derby	Pig carcass	Survey - Culture collection	0	0	1	1	0	0	0	1	0	0	0	0
2015LSAL00691	S. Derby	Pig carcass	Surveillance	0	0	1	0	0	0	0	1	0	0	0	0
2015LSAL01058	S. Derby	Pig carcass	Alert	0	0	1	1	1	0	0	1	0	0	0	0
2015LSAL01314	S. Derby	Pig carcass	Surveillance	0	0	1	0	1	0	0	1	0	0	0	0
2015LSAL01334	S. Derby	Pig carcass	Surveillance	0	0	1	0	1	0	0	1	0	0	0	0
2015LSAL01461	S. 1,4,[5],12:i:-	Pig carcass	Surveillance	1	1	1	1	1	1	0	1	0	0	1	1
2015LSAL01578	S. Derby	Pork Meat	Surveillance	0	0	1	0	1	0	0	1	0	0	0	0
2015LSAL01697	S. Derby	Pig carcass	Surveillance	0	0	1	1	0	0	0	1	0	0	0	0
2015LSAL01713	S. Derby	Pork Meat	Surveillance	0	0	1	0	0	0	0	1	0	0	0	0
2015LSAL01716	S. Derby	Pig carcass	Surveillance	0	0	1	0	0	0	1	1	0	0	0	0
2015LSAL03121	S. Derby	Pig carcass	Surveillance	0	0	1	0	0	0	0	1	0	0	0	0
2015LSAL03260	S. Derby	Pig carcass	Surveillance	0	0	1	0	0	0	0	1	0	0	0	0
2015LSAL03563	S. Derby	Pig carcass	Surveillance	0	0	1	0	1	0	0	1	0	0	0	0
2015LSAL03564	S. Derby	Pork Meat	Surveillance	0	0	1	1	1	0	0	1	0	0	0	0
2015LSAL04264	S. Derby	Pork Meat	Surveillance	0	0	1	0	0	0	0	1	0	0	0	0
2015LSAL04562	S. Derby	Pig carcass	Surveillance	0	0	1	0	0	0	0	1	0	0	0	0
2016LSAL00028	S. Derby	Pork Meat	Surveillance	0	0	1	1	0	0	0	1	0	0	0	0
2016LSAL04069	S. 1,4,[5],12:i:-	Pig carcass	Surveillance	1	1	1	1	1	1	0	1	0	1	1	1
2016LSAL04250	S. 1,4,[5],12:i:-	Pig carcass	Surveillance	1	1	1	1	1	1	0	1	0	0	1	1
2016LSAL04421	S. 1,4,[5],12:i:-	Pig carcass	Surveillance	1	1	1	1	1	1	0	1	0	0	1	1
2016LSAL04500	S. 1,4,[5],12:i:-	Pork Meat	Surveillance	1	1	1	1	1	1	0	1	0	0	1	1
2016LSAL04538	S. 1,4,[5],12:i:-	Fresh sausage	Surveillance	1	1	1	1	1	1	0	1	0	0	1	1
2016LSAL04629	S. 1,4,[5],12:i:-	Pork Meat	Surveillance	1	1	1	1	1	1	0	1	0	0	1	1
2016LSAL04748	S. 1,4,[5],12:i:-	Fresh sausage	Surveillance	1	1	1	1	1	1	0	1	0	0	1	1
2016LSAL04792	S. 1,4,[5],12:i:-	Pig carcass	Surveillance	1	1	1	1	1	1	0	1	0	0	1	1
2017LSAL00007	S. 1,4,[5],12:i:-	Fresh sausage	Surveillance	1	1	1	1	1	1	0	1	0	1	1	1
2017LSAL00039	S. 1,4,[5],12:i:-	Pig carcass	Surveillance	1	1	1	1	1	1	0	1	0	0	1	1
2017LSAL00048	S. 1,4,[5],12:i:-	Pig carcass	Surveillance	1	1	1	1	1	1	0	1	0	0	1	1
2017LSAL00083	S. 1,4,[5],12:i:-	Pig carcass	Surveillance	1	1	1	1	1	1	0	1	0	0	1	1
2017LSAL00274	S. 1,4,[5],12:i:-	Pork Meat	Surveillance	1	1	1	1	1	1	0	1	0	1	1	1
2017LSAL01237	S. 1,4,[5],12:i:-	Pork Meat	Surveillance	1	1	1	1	1	1	0	1	0	1	1	1
2017LSAL01258	S. 1,4,[5],12:i:-	Pork Meat	Surveillance	1	1	1	1	1	1	0	1	0	0	1	1
2017LSAL02599	S. 1,4,[5],12:i:-	Pork Meat	Surveillance	1	1	1	1	1	1	0	1	0	0	1	1
2017LSAL03222	S. 1,4,[5],12:i:-	Pork Meat	Surveillance	1	1	1	1	1	1	0	1	0	0	1	1
2017LSAL03759	S. 1,4,[5],12:i:-	Fermented sausage	Surveillance	1	1	1	1	1	1	0	1	0	0	1	1
2017LSAL03796	S. 1,4,[5],12:i:-	Fermented sausage	Alert	1	1	1	1	1	1	0	1	0	0	1	1
2017LSAL03817	S. 1,4,[5],12:i:-	Pork Meat	Surveillance	1	1	1	1	1	1	0	1	0	0	1	1
2017LSAL04259	S. 1,4,[5],12:i:-	Fermented sausage	Surveillance	1	1	1	1	1	1	0	1	0	1	1	1
2018LSAL00319	S. 1,4,[5],12:i:-	Fresh sausage	Surveillance	1	1	1	1	1	1	0	1	0	0	1	1
2018LSAL00811	S. 1,4,[5],12:i:-	Fresh sausage	Surveillance	1	1	1	1	1	1	0	1	0	0	1	1
2018LSAL00832	S. 1,4,[5],12:i:-	Pork Meat	Surveillance	1	1	1	1	1	1	0	1	0	0	1	1
2018LSAL01007	S. 1,4,[5],12:i:-	Fresh sausage	Surveillance	1	1	1	1	1	1	0	1	0	0	1	1
2018LSAL02306	S. 1,4,[5],12:i:-	Fresh sausage	Surveillance	1	1	1	1	1	1	0	1	0	0	1	1
2018LSAL02551	S. 1,4,[5],12:i:-	Pork Meat	Surveillance	1	1	1	1	1	1	0	1	0	0	1	1
2018LSAL03041	S. 1,4,[5],12:i:-	Pork Meat	Surveillance	1	1	1	1	1	1	0	1	0	0	1	1
2018LSAL03062	S. 1,4,[5],12:i:-	Fermented sausage	Surveillance	1	1	1	1	1	1	0	1	0	0	1	1
2018LSAL03329	S. 1,4,[5],12:i:-	Fresh sausage	Surveillance	1	1	1	1	1	1	0	1	0	1	1	1
2018LSAL03535	S. 1,4,[5],12:i:-	Pork Meat	Surveillance	1	1	1	1	1	1	0	1	0	0	1	1
2018LSAL03536	S. 1,4,[5],12:i:-	Pork Meat	Surveillance	1	1	1	1	1	1	0	1	0	0	1	1
2018LSAL03667	S. 1,4,[5],12:i:-	Fermented sausage	Alert	1	1	1	1	1	1	0	1	0	1	1	1
2018LSAL03672	S. 1,4,[5],12:i:-	Fermented sausage	Alert	1	1	1	1	1	1	0	1	0	0	1	1
2018LSAL03673	S. 1,4,[5],12:i:-	Fermented sausage	Alert	1	1	1	1	1	1	0	1	0	0	1	1
2018LSAL03674	S. 1,4,[5],12:i:-	Fermented sausage	Alert	1	1	1	1	1	1	0	1	0	0	1	1
2018LSAL03675	S. 1,4,[5],12:i:-	Fermented sausage	Alert	1	1	1	1	1	1	0	1	0	1	1	1
2018LSAL03676	S. 1,4,[5],12:i:-	Fermented sausage	Alert	1	1	1	1	1	1	0	1	0	0	1	1
2018LSAL03684	S. 1,4,[5],12:i:-	Fresh sausage	Surveillance	1	1	1	1	1	1	0	1	0	0	1	1
2018LSAL04397	S. 1,4,[5],12:i:-	Pork Meat	Surveillance	1	1	1	1	1	1	0	1	0	0	1	1
2018LSAL05017	S. 1,4,[5],12:i:-	Fermented sausage	Alert	1	1	1	1	1	1	0	1	0	0	1	1
2018LSAL05018	S. 1,4,[5],12:i:-	Fermented sausage	Alert	1	1	1	1	1	1	0	1	0	1	1	1
2018LSAL05019	S. 1,4,[5],12:i:-	Fermented sausage	Alert	1	1	1	1	1	1	0	1	0	0	1	1
2018LSAL05020	S. 1,4,[5],12:i:-	Fermented sausage	Alert	1	1	1	1	1	1	0	1	0	0	1	1
2018LSAL05321	S. 1,4,[5],12:i:-	Pork Meat	Surveillance	1	1	1	1	1	1	0	1	0	0	1	1
2018LSAL05371	S. 1,4,[5],12:i:-	Fresh sausage	Surveillance	1	1	1	1	1	1	0	1	0	0	1	1
2018LSAL05554	S. 1,4,[5],12:i:-	Fresh sausage	Surveillance	1	1	1	1	1	1	0	1	0	0	1	1
2019LSAL00010	S. 1,4,[5],12:i:-	Fermented sausage	Surveillance	1	1	1	1	1	1	0	1	0	0	1	1
2019LSAL00354	S. 1,4,[5],12:i:-	Pig carcass	Surveillance	1	1	1	1	1	1	0	1	0	1	1	1
2019LSAL00361	S. 1,4,[5],12:i:-	Fresh sausage	Alert	1	1	1	1	1	1	0	1	0	1	1	1
2019LSAL00477	S. 1,4,[5],12:i:-	Fresh sausage	Alert	1	1	1	1	1	1	0	1	0	0	1	1
2019LSAL00554	S. 1,4,[5],12:i:-	Fermented sausage	Surveillance	1	1	1	1	1	1	0	1	0	1	1	1
2019LSAL00584	S. 1,4,[5],12:i:-	Fresh sausage	Surveillance	1	1	1	1	1	1	0	1	0	0	1	1
2019LSAL00588	S. 1,4,[5],12:i:-	Pork Meat	Surveillance	1	1	1	1	1	1	0	1	0	0	1	1
2019LSAL00630	S. 1,4,[5],12:i:-	Pig carcass	Surveillance	1	1	1	1	1	1	0	1	0	1	1	1
2019LSAL00713	S. 1,4,[5],12:i:-	Pig carcass	Surveillance	1	1	1	1	1	1	0	1	0	0	1	1
2019LSAL00729	S. 1,4,[5],12:i:-	Fresh sausage	Surveillance	1	1	1	1	1	1	0	1	0	1	1	1
2019LSAL00730	S. 1,4,[5],12:i:-	Pork Meat	Surveillance	1	1	1	1	1	1	0	1	0	0	1	1
2019LSAL00741	S. 1,4,[5],12:i:-	Pork Meat	Surveillance	1	1	1	1	1	1	0	1	0	1	1	1
2019LSAL00843	S. 1,4,[5],12:i:-	Fresh sausage	Surveillance	1	1	1	1	1	1	0	1	0	1	1	1
2019LSAL02062	S. Derby	Pig carcass	Surveillance	0	0	1	0	0	0	0	1	0	0	0	0
2020LSAL00021	S. 1,4,[5],12:i:-	Fermented sausage	Surveillance	1	1	1	1	1	1	0	1	0	0	1	1
2020LSAL00708	S. 1,4,[5],12:i:-	Fermented sausage	Alert	1	1	1	1	1	1	0	1	0	1	1	1
2020LSAL00709	S. 1,4,[5],12:i:-	Fermented sausage	Alert	1	1	1	1	1	1	0	1	0	1	1	1
2020LSAL00710	S. 1,4,[5],12:i:-	Fermented sausage	Alert	1	1	1	1	1	1	0	1	0	1	1	1
2020LSAL01260	S. 1,4,[5],12:i:-	Fermented sausage	Surveillance	1	1	1	1	1	1	0	1	0	0	1	1
2020LSAL01372	S. 1,4,[5],12:i:-	Fermented sausage	Alert	1	1	1	1	1	1	0	1	0	0	1	1
2020LSAL01374	S. 1,4,[5],12:i:-	Fermented sausage	Alert	1	1	1	1	1	1	0	1	0	0	1	1
2020LSAL01379	S. Rissen	Fermented sausage	Alert	0	0	1	0	1	0	1	1	0	0	0	0
2020LSAL01913	S. 1,4,[5],12:i:-	Fermented sausage	Alert	1	1	1	1	1	1	0	1	0	0	1	1
2021LSAL01976	S. 1,4,[5],12:i:-	Fermented sausage	Surveillance	1	1	1	1	1	1	0	1	0	0	1	1
2021LSAL06744	S. 1,4,[5],12:i:-	Fermented sausage	Surveillance	1	1	1	1	1	1	0	1	0	0	1	1
2021LSAL06872	S. 1,4,[5],12:i:-	Fermented sausage	Alert	1	1	1	1	1	1	0	1	0	0	1	1
2021LSAL06875	S. 1,4,[5],12:i:-	Fermented sausage	Alert	1	1	1	1	1	1	0	1	0	1	1	1
2021LSAL06876	S. 1,4,[5],12:i:-	Fermented sausage	Alert	1	1	1	1	1	1	0	1	0	1	1	1
WGS01	S. 1,4,[5],12:i:-	Fermented sausage	Survey - Culture collection	1	1	1	1	1	1	0	1	0	0	1	1
WGS02	S. Rissen	Pig carcass	Survey - Culture collection	0	0	1	0	0	0	1	1	0	0	0	0
WGS03	S. Derby	Pig carcass	Survey - Culture collection	0	0	1	0	0	0	0	1	0	0	0	0
WGS04	S. Rissen	Pig carcass	Survey - Culture collection	0	0	1	0	0	0	1	1	0	0	0	0
WGS05	S. Goettingen	Pig carcass	Survey - Culture collection	0	0	1	0	0	1	0	1	0	0	1	0
WGS06	S. Rissen	Pig carcass	Survey - Culture collection	0	0	1	0	0	0	1	1	0	0	0	0
WGS07	S. 1,4,[5],12:i:-	Pig carcass	Survey - Culture collection	1	1	1	1	1	1	0	1	0	0	1	1
WGS08	S. 1,4,[5],12:i:-	Pig carcass	Survey - Culture collection	1	1	1	1	1	1	0	1	0	0	1	1
WGS09	S. Rissen	Pig carcass	Survey - Culture collection	0	0	1	0	0	0	1	1	0	0	0	0
WGS10	S. Rissen	Pig carcass	Survey - Culture collection	0	0	1	0	0	0	1	1	0	0	0	0
WGS11	S. 1,4,[5],12:i:-	Fermented sausage	Survey - Culture collection	1	1	1	1	1	1	0	1	0	0	1	1
WGS12	S. 1,4,[5],12:i:-	Fermented sausage	Survey - Culture collection	1	1	1	1	1	1	0	1	0	0	1	1
WGS13	S. 1,4,[5],12:i:-	Fermented sausage	Survey - Culture collection	1	1	1	1	1	1	0	1	0	0	1	1
WGS14	S. 1,4,[5],12:i:-	Fermented sausage	Survey - Culture collection	1	1	1	1	1	1	0	1	0	0	1	1
WGS15	S. 1,4,[5],12:i:-	Fermented sausage	Official control	1	1	1	1	1	1	0	1	0	0	1	1
WGS16	S. 1,4,[5],12:i:-	Fermented sausage	Official control	1	1	1	1	1	1	0	1	0	0	1	1
WGS17	S. Infantis	Fermented sausage	Official control	1	0	1	0	1	1	0	1	1	0	1	1
WGS18	S. Derby	Fermented sausage	Official control	0	0	1	0	0	0	0	1	0	0	0	0
WGS19	S. Wien	Fermented sausage	Official control	0	0	1	0	0	0	1	1	0	0	0	0
WGS20	S. Derby	Pig carcass	Official control	0	0	1	0	0	0	0	1	0	0	0	0
WGS22	S. Derby	Pig carcass	Official control	0	0	1	0	0	0	0	1	0	0	0	0
WGS23	S. 1,4,[5],12:i:-	Fermented sausage	Official control	1	1	1	1	1	1	0	1	0	0	1	1
WGS24	S. 1,4,[5],12:i:-	Fermented sausage	Official control	1	1	1	1	1	1	0	1	0	0	1	1
WGS25	S. 1,4,[5],12:i:-	Fermented sausage	Official control	1	1	1	1	1	1	0	1	0	0	1	1
WGS26	S. Derby	Fermented sausage	Official control	0	0	1	0	0	0	0	1	0	0	0	0
WGS27	S. 1,4,[5],12:i:-	Fermented sausage	Official control	1	1	1	1	1	1	0	1	0	1	1	1
WGS28	S. Rissen	Fermented sausage	Official control	0	0	1	0	0	0	1	1	0	0	0	0
WGS29	S. 1,4,[5],12:i:-	Fermented sausage	Official control	1	1	1	1	1	1	0	1	0	0	1	1
WGS30	S. 1,4,[5],12:i:-	Fermented sausage	Official control	1	1	1	1	1	1	0	1	0	0	1	1
WGS31	S. 1,4,[5],12:i:-	Fermented sausage	Official control	1	1	1	1	1	1	0	1	0	0	1	1
WGS32	S. 1,4,[5],12:i:-	Fermented sausage	Official control	1	1	1	1	1	1	0	1	0	0	1	1
WGS33	S. 1,4,[5],12:i:-	Fermented sausage	Official control	1	1	1	1	1	1	0	1	0	0	1	1
WGS34	S. 1,4,[5],12:i:-	Pork Meat	Official control	1	1	1	1	1	1	0	1	0	0	1	1
WGS35	S. Typhimurium	Pig carcass	Official control	1	1	1	1	1	1	0	1	0	0	1	1
WGS36	S. 1,4,[5],12:i:-	Pig carcass	Official control	1	1	1	1	1	1	0	1	0	0	1	1
WGS39	S. Rissen	Pig carcass	Official control	0	0	1	0	0	0	1	1	0	0	0	0
WGS42	S. London	Pork Meat	Official control	0	0	1	0	0	1	0	1	1	0	1	0
WGS44	S. Derby	Pork Meat	Official control	0	0	1	0	0	0	0	1	0	0	0	0
WGS45	S. Worthington	Fermented sausage	Official control	0	0	1	0	0	0	1	1	0	0	0	0
WGS46	S. 1,4,[5],12:i:-	Fermented sausage	Official control	1	1	1	1	1	1	0	1	0	0	1	1
WGS47	S. Typhimurium	Fermented sausage	Official control	1	1	1	1	1	1	0	1	0	0	1	1
WGS48	S. Typhimurium	Fermented sausage	Official control	1	1	1	1	1	1	0	1	0	0	1	1
WGS49	S. Typhimurium	Fermented sausage	Official control	1	1	1	1	1	1	0	1	0	0	1	1
WGS50	S. 1,4,[5],12:i:-	Fermented sausage	Official control	1	1	1	1	1	1	0	1	0	0	1	1
WGS51	S. Typhimurium	Fermented sausage	Official control	1	1	1	1	1	1	0	1	0	0	1	1
WGS52	S. Kedougou	Fermented sausage	Official control	0	0	1	0	0	0	1	1	0	0	0	0
WGS53	S. Rissen	Fermented sausage	Official control	0	0	1	0	0	0	1	1	0	0	0	0
WGS54	S. Worthington	Fermented sausage	Official control	0	0	1	0	0	0	1	1	0	0	0	0
WGS55	S. Rissen	Fermented sausage	Official control	0	0	1	0	0	0	1	1	0	0	0	0
WGS56	S. Derby	Fermented sausage	Official control	0	0	1	0	0	0	0	1	0	0	0	0

## Sheet: prevalence_SPI_serovar
Column1	S..1.4..5..12.i..	S..Derby	S..Goettingen	S..Infantis	S..Kedougou	S..London	S..Rissen	S..Typhimurium	S..Wien	S..Worthington
SPI1	100	6.66667	0	100	0	0	0	100	0	0
SPI2	100	0	0	0	0	0	0	100	0	0
SPI3	100	100	100	100	100	100	100	100	100	100
SPI4	100	24.4444	0	0	0	0	0	100	0	0
SPI5	100	28.8889	0	100	0	0	9.09091	100	0	0
SPI6	100	2.22222	100	100	0	100	0	100	0	0
SPI9	100	100	100	100	100	100	100	100	100	100
SPI14	100	2.22222	100	100	0	100	0	100	0	0
CS54_island	100	0	0	100	0	0	0	100	0	0
SPI13	21.5686	0	0	0	0	0	0	0	0	0
No.SPI	0	0	0	0	0	0	0	0	0	0
SPI7	0	0	0	0	0	0	0	0	0	0
SPI8	0	6.66667	0	0	100	0	100	0	100	100
SPI10	0	0	0	0	0	0	0	0	0	0
SPI11	0	0	0	0	0	0	0	0	0	0
SPI12	0	0	0	100	0	100	0	0	0	0

## Sheet: prevalence_SPI_matrix_serovar
Column1	Fermented.sausage.S..1.4..5..12.i..	Fresh.sausage.S..1.4..5..12.i..	Pig.carcass.S..1.4..5..12.i..	Pork.Meat.S..1.4..5..12.i..	Fermented.sausage.S..Derby	Fresh.sausage.S..Derby	Pig.carcass.S..Derby	Pork.Meat.S..Derby	Fermented.sausage.S..Goettingen	Fresh.sausage.S..Goettingen	Pig.carcass.S..Goettingen	Pork.Meat.S..Goettingen	Fermented.sausage.S..Infantis	Fresh.sausage.S..Infantis	Pig.carcass.S..Infantis	Pork.Meat.S..Infantis	Fermented.sausage.S..Kedougou	Fresh.sausage.S..Kedougou	Pig.carcass.S..Kedougou	Pork.Meat.S..Kedougou	Fermented.sausage.S..London	Fresh.sausage.S..London	Pig.carcass.S..London	Pork.Meat.S..London	Fermented.sausage.S..Rissen	Fresh.sausage.S..Rissen	Pig.carcass.S..Rissen	Pork.Meat.S..Rissen	Fermented.sausage.S..Typhimurium	Fresh.sausage.S..Typhimurium	Pig.carcass.S..Typhimurium	Pork.Meat.S..Typhimurium	Fermented.sausage.S..Wien	Fresh.sausage.S..Wien	Pig.carcass.S..Wien	Pork.Meat.S..Wien	Fermented.sausage.S..Worthington	Fresh.sausage.S..Worthington	Pig.carcass.S..Worthington	Pork.Meat.S..Worthington
No.SPI	0	0	0	0	0	NA	0	0	NA	NA	0	NA	0	NA	NA	NA	0	NA	NA	NA	NA	NA	NA	0	0	NA	0	NA	0	NA	0	0	0	NA	NA	NA	0	NA	NA	NA
SPI1	100	100	100	100	0	NA	4	12.5	NA	NA	0	NA	100	NA	NA	NA	0	NA	NA	NA	NA	NA	NA	0	0	NA	0	NA	100	NA	100	100	0	NA	NA	NA	0	NA	NA	NA
SPI2	100	100	100	100	0	NA	0	0	NA	NA	0	NA	0	NA	NA	NA	0	NA	NA	NA	NA	NA	NA	0	0	NA	0	NA	100	NA	100	100	0	NA	NA	NA	0	NA	NA	NA
SPI3	100	100	100	100	100	NA	100	100	NA	NA	100	NA	100	NA	NA	NA	100	NA	NA	NA	NA	NA	NA	100	100	NA	100	NA	100	NA	100	100	100	NA	NA	NA	100	NA	NA	NA
SPI4	100	100	100	100	0	NA	28	25	NA	NA	0	NA	0	NA	NA	NA	0	NA	NA	NA	NA	NA	NA	0	0	NA	0	NA	100	NA	100	100	0	NA	NA	NA	0	NA	NA	NA
SPI5	100	100	100	100	0	NA	24	43.75	NA	NA	0	NA	100	NA	NA	NA	0	NA	NA	NA	NA	NA	NA	0	25	NA	0	NA	100	NA	100	100	0	NA	NA	NA	0	NA	NA	NA
SPI6	100	100	100	100	0	NA	0	6.25	NA	NA	100	NA	100	NA	NA	NA	0	NA	NA	NA	NA	NA	NA	100	0	NA	0	NA	100	NA	100	100	0	NA	NA	NA	0	NA	NA	NA
SPI7	0	0	0	0	0	NA	0	0	NA	NA	0	NA	0	NA	NA	NA	0	NA	NA	NA	NA	NA	NA	0	0	NA	0	NA	0	NA	0	0	0	NA	NA	NA	0	NA	NA	NA
SPI8	0	0	0	0	0	NA	8	6.25	NA	NA	0	NA	0	NA	NA	NA	100	NA	NA	NA	NA	NA	NA	0	100	NA	100	NA	0	NA	0	0	100	NA	NA	NA	100	NA	NA	NA
SPI9	100	100	100	100	100	NA	100	100	NA	NA	100	NA	100	NA	NA	NA	100	NA	NA	NA	NA	NA	NA	100	100	NA	100	NA	100	NA	100	100	100	NA	NA	NA	100	NA	NA	NA
SPI10	0	0	0	0	0	NA	0	0	NA	NA	0	NA	0	NA	NA	NA	0	NA	NA	NA	NA	NA	NA	0	0	NA	0	NA	0	NA	0	0	0	NA	NA	NA	0	NA	NA	NA
SPI11	0	0	0	0	0	NA	0	0	NA	NA	0	NA	0	NA	NA	NA	0	NA	NA	NA	NA	NA	NA	0	0	NA	0	NA	0	NA	0	0	0	NA	NA	NA	0	NA	NA	NA
SPI12	0	0	0	0	0	NA	0	0	NA	NA	0	NA	100	NA	NA	NA	0	NA	NA	NA	NA	NA	NA	100	0	NA	0	NA	0	NA	0	0	0	NA	NA	NA	0	NA	NA	NA
SPI13	21.1538	31.25	21.4286	15	0	NA	0	0	NA	NA	0	NA	0	NA	NA	NA	0	NA	NA	NA	NA	NA	NA	0	0	NA	0	NA	0	NA	0	0	0	NA	NA	NA	0	NA	NA	NA
SPI14	100	100	100	100	0	NA	0	6.25	NA	NA	100	NA	100	NA	NA	NA	0	NA	NA	NA	NA	NA	NA	100	0	NA	0	NA	100	NA	100	100	0	NA	NA	NA	0	NA	NA	NA
CS54_island	100	100	100	100	0	NA	0	0	NA	NA	0	NA	100	NA	NA	NA	0	NA	NA	NA	NA	NA	NA	0	0	NA	0	NA	100	NA	100	100	0	NA	NA	NA	0	NA	NA	NA
